# Supplementary material for: Convergent Evolution at the Gametophytic Self-Incompatibility System in Malus and Prunus
Source: PLoS One. 2015 May 19;10(5):e0126138. doi: 10.1371/journal.pone.0126138 (PMC4438004; doi:10.1371/journal.pone.0126138)
Supplement: S1 File — (TXT) [file pone.0126138.s008.txt]

>MDP0000267606#
ATGATTCTCTCTGCTCAATTCGCCTCTGCAGTAGCACTGATTGCGGTGGGCGCTTCTCTGTGCCTGATCGATGCCAAGCAAGCCGGAATCGGATTCGAAATCGGAAGCAGAGGAGGAGGAGGGCAGAGGGAGTTCGATTACTTCAACTTGGCCCTGCAATGGCCTGGCACTTTCTGTCAGCGCACCCGCCATTGTTGCTCCTCCAATGCTTGCTGCCGCGGCTCAAATGCTCCAACCATGTTTACAATCCATGGATTGTGGCCTGACTACAATGATGGAACTTGGCCTGCCTGTTGCACACGGAAAACCTTTGATGATAAGGAGATCTCAACATTGCACGATGCTTTAGAGAAATACTGGCCATCTTTAAGCTGTGGTAAACCATCATCCTGCCATGGTGGAAAAGGATCATTTTGGGGTCATGAGAAGCACACTTGCTCCTCTCCAGTAGTTGGAGATGAATACAATTACTTTTTGACAAATGTCTATTTTAAGTACAATGTCACTCAAATCCTGAATGAAGCAGGATATGTACCATCCAATACTGAAAAATATCCTCTTGGAGGCATTGTTTCTGCTATTCAGAATGCTTTCCGGGCAACCCCGAGGTTGGTTTGCAAAAAAGGGGCCTTGGAGGAACTTCATCTATGCTTCTACAAGGATTTCCAGCCTCGGGATTGTCTGGTTGGATCTGGCAGTCTAAGTGACAAGTTAGCTTCAAGTAGCTCATGTCCCAGTTTTGTCAGCATACCAGCATATGCATCATTGGATTCCTGCAGCTCAACTCTTAACCTGCAGAATGTCAATCTGCCC
>MDP0000164359
ATGGAGAAGTTAGTGCAAGTCTTTTTCTTCTTGTTTGTCACAGTTTCATCCGCTTACACACCATTCCAATACTTTATGCATGTTCAGTTCTGGCCAGCTGCTGAATGCCAAGCTACAGGGGGGGTGAATAAATGCCACATCATGCAACCATCTCATCTTCAGTTCACTATTCATGGTCTCTGGCCTGCGAATAAATCATCCTCTTCATCCCTTTGCAAGGATGCCTATAATGTGAATGGGATGAATGATACACTGAAAAAGGAGCTACTCAGTTCGTGGTGGGATTGGAGAAAAGGGGAGCATGTCGAATTCTGGCAACGAGAGTATGATAAGCACGGAAAGTGCTCCGACAATGTGTTCCTGAAGACCGAGTACTTCCGGAAGACCCTAGCGATGTACCATGATTTTGATATAGCTCAAATCCTGCAGAAGGATAATATTGTACCCCAACCACTTCAGCCCATGTCGTTGTACAAATTGTACTCCATCGATCAGATAACAAAGGCAATTGAGTCCGAAACCGGCGGACATTCCGTCAATATCAGATGCTATCAACAATACCAGAAGAAGAGCAACAATGGAAGTAAACCATTAATATATTTGGCCCAAGTCGCCCTCTGCTATAATAGATCTGGCAATAACAGAACTAACTGTGATCCAGGCGAAACAACCAGCTGCAACTTTAATAAATCAGAACCGAAAACTGTACGTATACACATAAAGCTCTGG
>MDP0000160706
ATGGAGTCGAAGTTAGTGCAAGTCATATTTTTCTTCTTGTTTGTCACAGTTTCATCCGCTTACACACCATTCCAATACTTTATGCATGTTCAGTTCTGGCCAGCTGCTGAATGCCAAGCTACAGGGGGGAATAAATGCCACATCATGCAACCATCTCATCTTCAGTTCACTATTCATGGTCTCTGGCCTGCGAATAAATCATCCTCTTCATCCCTTGGCTGCAAGGGGGATGCCTATAATGTGAATGGGATGAATGATACACTGAAAAAGGAGCTACTCAGTTCGTGGTGGGATTGGAGAAAAGGGGAGCATGTCGAATTCTGGCAACGAGAGTATGATAAGCACGGAAAGTGCTCCGACAATGTGTTCCTGAAGACCGAGTACTTCCGGAAGACCCTAGCGATGTACCATGATTTTGATATAGCTCAAATCCTGCAGAAGGCTAATATTGTACCCCAACTACTTCAGCCCAAGACGTCGTTGTACAAATTGTACTCCATCGATCAGATAACAAAGGCCATTGAGTCCAAAACCGGCGGACATTCCGTCAATATCAGATGCTATCAACAAAACCAGAAGAAGAGCAACAATGGAAGTAAACCATTAATATATTTGGCCCAAGTCGCCCTCTGCTATAATAGATCTGGCAATAGCAGAACTAACTGTGATCCAGGCGAAACAACCAGCTGCAACTTTAATGAATCAGAACCGAAAACTGTACCAAGAATAGCCCACATAAAGCTCTGG
>MDP0000236215#
ATGATTCTCTCTGCTCAATTCGCCTCTGCAGTAGCACTGATTGCGGTGGGCGCTTCTCTGTGCCTGATCGATGCCAAGCAAGCCGGAATCGGATTCGAAATCGGAAGCAGAGGAGGAGGAGGGCAGAGGGAGTTCGATTACTTCAACTTGGCCCTGCAATGGCCTGGCACTTTCTGTCAGCGCACCCGCCATTGTTGCTCCTCCAATGCTTGCTGCCGCGGCTCAAATGCTCCAACCATGTTTACAATCCATGGATTGTGGCCTGACTACAATGATGGAACTTGGCCTGCCTGTTGCACACGGAAAACCTTTGATGATAAGGAGATCTCAACATTGCACGATGCTTTAGAGAAATACTGGCCATCTTTAAGCTGTGGTAAACCATCATCCTGCCATGGTGGAAAAGGATCATTTTGGGGTCATGAGAAGCACACTTGCTCCTCTCCAGTAGTTGGAGATGAATACAATTACTTTTTGACAAATGTCTATTTTAAGTACAATGTCACTCAAATCCTGAATGAAGCAGGATATGTACCATCCAATACTGAAAAATATCCTCTTGGAGGCATTGTTTCTGCTATTCAGAATGTTTTCCGGGCAACCCCGAGGTTGGTTTGCAAAAAAGGGGCTGAGGAACTTCATCTATGCTTCTACAAGGATTTCCAG
>MDP0000213741#
ATGGCTATCCTCTCTGCTCAATTCGCCTCTGCAGTAGCACTGTTTGCGGCGGCTTCGCTGTGCCTGATCGAAGCCAAGCAAGTCGGAATCGGAGTCGAAATCGGAAGCAGAGGAGGAGGAGGGCAGAGGGAATTCGATTACTTCAATTTGGCCCTGCAATGGCCTGGCACTTTCTGTCAGCGCACCCGCTATTGTTGCTCCTCCAATGCTTGCTGCCGCGGCTCAAATGGTCCAACTGTGTTTACAATCCATGGATTGTGGCCTGACTACAATGATGGAACCTGGCCTGCCTGTTGCACACAGAAAACCTTTGATGAGAAAGAGATCTCAACATTGCACGATGCTTTAGAGAAATACTGGCCGTCTTTAAGCTGTGGTAAACCATCATCCTGCCGTGGTGGAAAAGGATCATTTTGGGGTCATGAGTGGGAGAAGCACGGGACTTGCTCCTCTCCAGTAGTTGGAGATGAATACAATTACTTTTTGACAACCCTCAATGTCTATTTTAAGTACAATGTCACTCAAATCCTGAATGAAGCAGGATACGTACCTTCCAATACCGAAAAGTATCCACTTGGAGGCATTGTTTCTGCTATTCAGAATGTTTTCCGGGCAACCCCCAAGTTGGTTTGCAAAAAAGGTGCTGTGGAGGAACTTCATTTATGCTTCTACAAGGATTTCAAGCCTCGGGATTGTCTGGTTGGATCTGGCAATCTAAATGACAAGTTAGCTTCAAGTAGCTCATGTCCCAATTATGTCAGCATACCAGCATATACATCATGGGGGCTCGGCGGTGGTGAAACTGAGATTTCAAGTGCC
>MDP0000250548A
ATGCACTTCTTCAAGATTGCTCTCCTTGTCCTCACTCTTTACTTCATCACCTCTCTCGGAAAGATCAATGCTGCCACACCATATGACATCTTCCAGTTCGTCCAGCAATCCCCATTGGCCTTCTGCTACGGAACCGATATCTGCGGAGACCAACCAGTACTGCCCCGTACCTTTACGACGCACGGCCTCTGGCCAAGCAGCAGCACCAATCCAGCTGCTCCTTTAACCTGCGCTGGTACCGCATTCAGCCGTAGTGAGATGAATGATCCCGACAATCAATATCTGCAACTACTTTTGTCCTATTCCTGGCCCAACTTCAACATTAGACAAACAAATATGGATTTCTGGGAGTATGAGTACAACAAGCACGGCAGGTGCTCGGACAATACATTTTCCCAGACACAATACTTCCGTGAAGCTTATAGATTGTGGTCTACCTACAATGCACTCCATCTATTTTCTCAAACAACTTGGATTGTACCAGGCTATCCATATCGTTATATCGACCTTGAATTGGCCATTCGACGGACTATAGGAGGGAAAGCACCTCTTCTTATGTGCAAGTATAACGGGGTGAGCCCGTATCTGGTGGAAGTCGTCATCTGCTTTGACTACACTGCAGCGAATCCGGTCGATTGTGTCAGGACAACAAATTGTGGAAATCCTAATGCATTGGGCAAATTTTCATCTAATATATGGTGGAATAGGCAG
>MDP0000251832A
ATGCACTTCTTCAAGATTGTTCTCGTTGTCATCGCTCTTTGCTTCGTCACTTATGGAAAGAGCAATGCTGCCACACCATATGATATCTTCCAATTCGTCCAGCAATCCCCATACGTCTTCTGCAATGGAATTTGTGGAAACCCACCAGTTCTGCGGCATACCTTTACGACACACGGCCTCTGGCCGAGCAACTTTACCGATCCATCTGCATCTATACTCTGCGCTGGCACGCTATTCGACAGAAAACAGATGAATGCTGATCATAATCTGCAATTACTTTTGTCCAATTCCTGGCCCAACTTCAACAATAGACGGACAAATATGGATTTCTGGGAGCATGAGTACAACAAGCACGGCAGGTGCTCGGACAATAAATTTTCCCAGACACAGTACTTCCACGAAGCTCATAGATTATGGTTGACCTACAATGCACAATATCTATTTTCTCAAACAACTGGGATTGTACCAGGACATCAATATGATTACATCGACCTTGAATCGGCCATTCGACGGACTATAGGAGGGAAAACACCTCTTCTTATGTGCAAGTATCATAGGAGGATC
>MDP0000210735A
TTTATTGGTTTCACATTTGACGCTTCCGCACAACATGTTCTCGTTGTCATCGCTCTTTGCTTCGTCACTTATGTCGGAAAGAGCAATGCTGCCACACCATATGATATCTTCCAATACGTCTTCTGCCTTGGGAATGGAATTTGTGGAAACCCACCAGTTCTGCGGCATACCTTTACGACACACGGCCTCTGGCCGAGCAACTTTACCGATCCATCTGCATCTATACTCTGCGCTGGCACGCTATTCGACAGAAAACAGATGAATGCTGATCATAATCTGCAATTACTTTTGTCCAATTCCTGGCCCAACTTCAACAATAGACGGACAAATATGGATTTCTGGGAGCATGAGTACAACAAGCACGGCAGGTGCTCGGACAATAAATTTTCCCAGACACAGTACTTCCACGAAGCTCATAGATTATGGTTGACCTACAATGCACAATATCTATTTTCTCAAACAACTGGGATTGTACCAGGATATCAATATCATTACATCGACCTTGAATCGGCCATTCGACGGACTATAGGAGGGAAAACACCTCTTCTTATGTGCAAGAAGGGGGGGATCTATCAGGAAGTCGTCATCTGTTTTGACTACAACGCAGCGAATCCGGTCGATTGTGTCAGGACAACAAATTGTGGGGCATTGGTATCGTATTCACTC
>MDP0000135121A-MDP0000191077A
ATGCACTTCTTCAAGATTGTTCTCGTTGTCATCGCTCTTTGCTTCGTCACTTATCTCGGAAAGAGCAATGCTGCCACACCATATGATATCTTCCAATTCGTCCAGCAATCCCCATACGTCTTCTGCCTTGGGAATGGAATTTGTGGAAACCCACCAGTTCTGCGGCATACCTTTACGACACACGGCCTCTGGCCGAGCAACTTTACCGATCCATCTGCATCTATACTCTGCGCTGGCACGCTATTCGACAGAAAACAGATGAATGCTGATCATAATCTGCAATTACTTTTGTCCAATTCCTGGCCCAACTTCAACAGACGGACAAATATGGATTTCTGGGAGCATGAGTACAACAAGCACGGCAGGTGCTCGGACAATAAATTTTCCCAGACACAGTACTTCCACGAAGCTCATAGATTATGGTTGACCTACAATGCACAATATCTATTTTCTCAAACAACTGGGATTGTACCAGGACATCAATATTACATCGACCTTGAATCGGCCATTCGACGGACTATAGGAGGGAAAACACCTCTTCTTATGTGCAAGAAGGGGGGGATCATGTATCAGGAAGTCGTCATCTGTTTTGACTACAACGCAGCGAATCCGGTCAATTGTGTCAGGACAACAAATTGTGGGGCATTGGTATCGTATTCACTC
>MDP0000301521A
ATGCACTTCTTCAAGATTGTTCTCGTTGTCATCGCTCTTTGCTTCGTCACTTATCTCGGAAAGAGCAATGCTGCCACACCATATGATATCTTCCAATTCGTCCAGCAATCCCCATACGTCTTCTGCCTTGGGAATGGAATTTGTGGAAACCCACCAGTTCTGCGGCATACCTTTACGACACACGGCCTCTGGCCGAGCAACTTTACCGATCCATCTGCATCTATACTCTGCGCTGGCACGCTATTCGACAGAAAACAGATGAATGCTGATCATAATCTGCAATTACTTTTGTCCAATTCCTGGCCCAACTTCAACATTAGACGGACAAATATGGATTTCTGGGAGCATGAGTACAACAAGCACGGCAGGTGCTCGGACAATAAATTTTCCCAGACACAGTACTTCCACGAAGCTCATAGATTATGGTTGACCTACAATGCACAATATCTATTTTCTCAAACAACTGGGATTGTACCAGGACATCAATATGATTACATCGACCTTGAATCGGCCATTCGACGGACTATAGGAGGGAAAACACCTCTTCTTATGTGCAAGTATGATGGGAGGATCATGTATCAGGAAGTCGTCATCTGTTTTGACTACAACGCAGCGAATCCGGTCGATTGTGTCAGGACAACAAATTGTGGGGCATTGGTATCGTATTCACTC
>MDP0000184285{
ATGGAGTCGAAGTTAGTGCAAGTCTTTTTGTTTGTCACAGTTTCATCCGCTTACACACCATTCCAATACTTTATGCATGTCCAGTTCTGGCCAGCTGCTGAATGCCAAGCTACAGGGGGGGGTGAAAAATGCCACATCATGCAACCATCTCATCTTCAGTTCACTATTCATGGTCTCTGGCCTGCGAATAAATCATCCTCTTCATCCCTTTGCAAAGGGGATGCCTTTAATGTGAATATGGATGATGCACTGAAAAAGGCGCTACTTAGTTCGTGGTGGGATTGGAGAAAAGGGAAGCCTGTCGAATTCTGGCAACGAGAGTATGATAAGCACGGAAAGTGCTCCGACAATGTGTTCCTGAAGACCGAGTACTTCCGGAAGACCCTAGCGATGTACCATGATTTTGATATAGCTCAAATCTTGCAGAAGGATAATATTGTACCCCAACCACTTCAGCCCAAGATGTCGTTGTACAAATTGTACTCCATCGATCAGATAACAAAGGCAATTGAGTCCGAAACCGGCGGACATTCCGTCAATATCAGATGCTATCAACAATACCAGAAGAAGAGCAACAATGGAAGTAAACCATTAATATATTTGGCCCAAGTCGCCCTCTGCTATAATAGATCTGGCAATAACAGAACTAACTGTGATCCAGGCGAAACAACCAGCTGCAACTTAAATAAATCAGAACCGAAAACTGTACCACGTATAGCCCACATAAAGCTCTGG
>MDP0000164105{
ATGGAGTCGAAGTTAGTGCAAGTCTTATTTTTCTTCTTGTTTGTCACAGTTTCATCCGCTTACACACCATTCCAATACTTTATGCATGTTCAGTTCTGGCCAGCTGCTGAATGCCAAGCTGGGGGGGGGGTGAATAAATGCCACATCATGCAACCATCTCATCTTCAGTTCACTATTCATGGTCTCTGGCCTGCGAATAAATCATCCTCTTCATCCCTTTGCGGGGATGCCTTTAATGTGAATGAGATGGATGATGCACTGAAAAAGGCGCTACTTAGTTCGTGGTGGGATTGGAGAAAAGGGAAGCCTGTCGAATTCTGGCAACGAGAGTATGATAAGCACGGAAAGTGCTCCGACAATGTGTTCCTGAAGACCGAGTACTTCCGGAAGACCCTAGCGATGTACCATGATTTTGATATAGCTCAAATCTTGCAGAAGGATAATATTGTACCCCAACCACTTCAGCCCAAGATGTCGTTGTACAAATTGTACTCCATCGATCAGATAACAAAGGCAATTGAGTCCGAAACCGGCGGACATTCCGTCAATATCAGATGCTATCAACAATACCAGAAGAAGAGCAACAATGGAAGTAAACCATTAATATATTTGGCCCAAGTCGCCCTCTGCTATAATAGATCTGGCAATAGCAGAACTAATTGTGATCCAGGCGAAACAACCAGCTGCAACTTTAATGAATCAGAACCGAAAACTGTACCAAGAATAGCCCACATAAAGCTCTGG
>MDP0000682955{
ATGTGTGGGCACAGAAAAGATAAGATTAGGAATGAGGATATCCGGGGTAAAGTAGGATCATATTTTTCTTCTTGTTTCTCACTGTTTCATCCGCTTACACACCATTCCAATACTTTATGCATGTTCAGTTCTGGCCAGCTGCTGAATGCCAAGATAAAGGGGGGGGTGAATAAATGCCACATCATGCAACCATCTCATCTTCGGTTCACTATTCATGGTCTCTGGCCTGCGAATAAATCATCCTCTTCATCCCTTAACTGCATGGGGGATGCCTTTAATGTGAATGAGATGGATGATGCACTGAAAAAGGACCTACTCAGTTCGTGGTGGGACTGGAAAGATGGGAACCATGTCGAATTCTGGCAAAGAGAGTATGATAAGCACGGAAAGTGCTCCGACAATGTGTTCCCGAAGAGCAAGTACTTCCGGAAGACCCTAGCGACGTACCGTGATTTTGATATAGCTCAAATCCTGCAGAAGGCTAATATTGTACCCCAACCACTTCAGCCCAAGATGTCGTTGTACAAATTGTACTCCATCGATCAGATAACAAAGGCCATTGAGTCCGAAACCGGCGGACATTCCGTCAATATCAGATGCTATCAACAAGAACAGAAGAAGAGCAAGAAGAGCAAGAAGGGAAGTAATCTATTAATATTTTTGGCCCAAGTCGCCCTCTGCTATGATGAATCTGGCAATAACAGAATTGACTGTGATCCAGGCCAAACAACCAGTTGCAAGTTTAACGGCGGAGACCCGGAAACTGCACCAAGTATAGCCCACATAAAGCTATGG
>MDP0000413951{
ATGGAGAAGTTAGTGCAAGTCTTTTTCTTCTTGTTTGTCACAGTTTCAGCTTACACACCATTCCAATACTTTATGCATGTTCAGTTCTGGCCAGCTGCTGAATGCCAAGCTACAGGGAATAAATGCCACATCATGCAACCATCTCATCTTCAGTTCACTATTCATGGTCTCTGGAATAAATCATCCTCTTCATCCCTTTGCGGGGATGCCAATGTGAATATGGATCTGAAAAAGCTAAGTTCGTGGTGGGATTGGAGAAAAGGGGTCGAATTCTGGCAACGAGAGTATGATAAGCACGGAAAGTGCTCCGACAATGTGTTCCTGAAGACCGAGTACTTCCGGAAGACCCTAGCGATGTACCATGATTTTGATATAGCTCAAATCCAGAAGGATAATATTGTACCCCAACCACTTCAGCCCATGTCGTTGTACAAATTGTACTCCATCGATCAGATAACAAAGGCAATTGAGTCCGAAACCGGCGGACATTCCGTCAATATCAGATGCTATCAACAATACCAGAAGAAGAGCAATAGTAAACCAATATATTTGCAAGTCGCCCTCTGCTATAATAGATCTGGCAATAACAGAACTAACTGTGATCCAGGCGAAACAACCAGCTGCAACAATAAATCAGAACCGAAAACTGTACGTATACACATAAAGCTCTGG
>MDP0000345854 (S2-RNase)
ATGGGGACTACGCGGATGGTATATATAGTTACGATGTTATTTTCATTAATTGTATTAATATTGTCTTCGTCTACGGTGGGATACGATTATTTTCAATTTACGCAGCAATATCAGCCGGCTGCCTGCAACTCTAATCCTACTCCTTGTAAAGATCCTCCTGACAAGTTGTTTACGGTTCACGGTTTGTGGCCTTCAAACATGAATCGAAGTGAATTATTTAATTGCAGTAGTTCAAACGTGACTTATGCGAAGATACAAAATATCCGAACCCAGTTGGAAATGATTTGGCCAAACGTATTCAATCGAAAAAATCATTTAGGCTTCTGGAATAGAGAGTGGAACAAACACGGCGCCTGTGGGTATCCCACAATACGGAACGACTTGCATTACTTTCAAACAGTAATCAAAATGTACATAACCCAGAAACAAAACGTCTCTGATATCCTCTCAAAGGCCAAGATTGAACCGGATGGAAATATCAGGACACAGAAGGAAATTGTAGATGCCATAAGAAAAGGTATCCATGGTAAGGAACCAAAACTCAAGTGCCAAAAGAATACTCAGATGACTGAATTGGTTGAGGTCACTCTTTGCAGCGATGGCAACTTAAAGCAGTTCATAGATTGCCCCCACCATTTTCCAAATGGATCACGACATAACTGCCCCACCAATCATATTCTG
>MDP0000266136 (S3-RNase)
ATGGGGATTACAGGGATGATATATATGGTTACAATGGTATTTTCATTAATTGTATTAATATTGTCTTCGTCCGCGGTGAAATTCGATTATTTTCAATTTACGCAGCAATATCAGCCGGCTGTCTGCAGCTCTAATCCTACTCCTTGTAAGGATCCTCCTGACAAGTTGTTTACGGTTCATGGTTTGTGGCCTTCAAATGTTAATGGAAGTGACCCCAAGAAATGCAAAACTACAATCTTGAACCCTCAAACGATAACAAATCTTACAGCCCAGCTGGAAATTATTTGGCCAAACGTACTCAATCGAAAGGCTCATGCACGCTTCTGGCGTAAACAGTGGCGTAAACATGGCACCTGTGGGTACCCCACAATAGCGGACGACATGCATTACTTTAGCACAGTAATCGAAATGTACATAACCAAGAAACAAAATGTCTCTGAAATCCTCTCAAAGGCGAAAATTAAACCGGAGAAGAAATTCAGGACACGGGACGACATTGTGAATGCCATAAGCCAAAGTATCGACTATAAGAAACCAAAACTCAAGTGCAAGAACAATAATCAGATAACTGAATTGGTTGAGGTCGGTCTTTGCAGCGATAACAACTTAACGCAGTTCATAGATTGCCCCCGCCCATTTCCACAAGGATCACCATTTTTCTGCCCCACCAATAATATTCAGTAT
>MDP0000826052(4)#
ATGAGATACAGCAATACTTTGATCTTGATCAAGCTTTTGATCATTCAGTACCTCTCGGTTCTTTGTGTTTCTCAGGACTTCGATTTCTTCTACTTTGTTCAGCAGTGGCCAGGAGCATACTGTGACACAAAGCATACTTGTTGCTATCCCAAGTCAGGAAAGCCTACAGCAGATTTTGGCATTCATGGCCTATGGCCTAATTATAAGGATGGTGGCTACCCCTCTAACTGTGATCCCGACAGCGTCTTCGACAAATCTCAGATCTCAGAGCTGATGACCAGTCTTAATAAGAACTGGCCATCACTGAGCTGCCCAAGTAGCAACGGTTACAGGTTCTGGTCACATGAATGGGAAAAGCACGGGACTTGCTCCGAGTCCGAGCTCGATCAGAAAGAGTACTTCGAAGCAGCCCTCAAACTCAGAGAAAAAGTTAACCTTCTACAAATCCTAAAAAATGCTGGAATCGTGCCAAATGATGAACTTTACAACCTAGAGAGCATAGTGGAAGCTATAAAAGAAGGTGTTGGGCACACCCCAGGGATAGAGTGCAACAAGGATTCGGCCGGAAACAGCCAACTTTACCAAGTTTATTTGTGCGTCGACACTTCCGGCCAAGACATCATCGCGTGTCCTCTCCTTCCAAAGGGACGATGTGCTTCCAAAGTTCAGTTCCCTAAATTT
>MDP0000400831 (4)#
ATGCAGATCTCGGACCTGATAAGCAGACTGCAAGCAGATTGGCCTACACTGGCATGCCCCAGCAATGGCTCAAAGTTTTGGGCACATGAGTGGAATAAACATGGGACATGCTCCGAGCCCGTGCTTGACCAACATGGCTACTTTGAGGCATCTCTCAACCTCAAGGAAAACTTAGACATCTTCCAAATCCTTCAAAATGCTGGAATCCGAGCAGATAATATTTACAGCTTGAGCAGCATAAAAGAAGCTATAAAATCAGCAATTGGGTACACTCCTGGTATAACATGTAACGAAGATGCATCTGGGAATAGCCAGCTTTATGAGTGGCCCGGATCATATTGTGACACAAAGACAAGTTGCTGCTATCCAACAACAGGGAAGCCTGCAGCTGATTTCGGCATTCATGGGCTTTGGCCGAATTACAACGACGGCTCATATCCCTCCAACTGCGATCCTAGCAACCCCTTTGATCAATCTGAGATTTCAGATCTAAGAAGCAGCATGCAAAAAGAATGGCCAACACTAGCTTGCCCAAGCAGCAGCGGCATAGCGTTCTGGACACATGAATGGGAGAAACATGGCACCTGCTCAGAGTCTGTCATCGACCAACACGGTTACTTTGAAGCTGCTCTTAACCTCAAAAAGAAAATAAACCTCCTCCAAGCCCTCGAAAGTGCAGGTATACAGCCAAATGGGGACTCATACACCCTACAGAACATCACGGGGGCAGTGAAAGATGCAACTGGATTCACTCCATTTATTGAATGCAATGTGGATGAATCTGGTAACAGCCAACTTTATCAGGTTTACTTGTGTGTGGACACTTCTGGTTCTGACCTCATCGAGTGTCCTGTTTTTCCCCATGGACAGTGTGGTGCACAGACTGAATTCCCAACTTTT
>MDC003135.1+
TCCTCCGACTTCCCCACTCAAACTTTGGGTGCCACACCATACGAGTTTCTCAAGTTCACACAGCAGTGGCCGAAAGCTGTGAACGAAAGTAGCCAATTGACCAATTTTACAATCCGGCTGTGGCCGTCAAATGTTACCGTACGAGTGTTGCGTTGCAAAGGAGAAAAATTTAATAAAAGCGAGGTAATTTTTTTTTTCAGCTACATATTGGAGTACTCTGTCATAAATAAGGATATTACTTCAAATGTGTTTTACTCATCAATGAAATGTGTTTCCATATTTTTGACTTGGATGCCGCATCACCTAGAAAGGAAGCTCAATACCTCTTGGCCGAATACCAAATACTTTGAGCTCGCCGACGAGATGTGGGGAAATAACATAGCTCAAATGCATGCAAACAGTAGGATCGTTCCAGGTAAAAATTATACCACATCTGACGTTATGGCTGCCATTGGGAAAGAAACTCAGCATGAACCCAACATTCGTTGTACAAACAAAACATTGCGTGAGGGAGTTTCCAAAAAAAAAATAATAATAACATTGCTTGAGGTAGTTGTATGTTACGACCACGATGGAAAAAAAAATGAGTGTGTTATCCACATACTTATTTTTACTTCTTACACATTCCTTGTTAATTTCTGTCCGTTGATC
>MDC021344.1+
ATGATGACCAAGACAAACAAAATGCATTGCTTCTTTAAGGTTTTTTTGTTTAACAATATAGTTGTTCTTAATGAAGCAACAACTCCTCATGAATTTTTTCCGTACGTACAACAATCGTCGTTTGTATTCAAAATTCAAATTCAATCTTGTTGTGGAAACCAATTTGGGCGCTCAACTTTCACCACGCATGGTCTTTGGCCGATTAACGAACCCCTTTGCAACGCTATTCTTTCTAATGTGATTTCTCGTTTTAGTCTCAAAATCATGTGTAAACAAACCTTGTTAATATCAATATATTGGTCAAACCCGAATGCGAGTAGCACGAATATGTTTTTCTGGCAAACAGAAAATAATAAGCCTGGATTATGCTCCAAGGACACATTTTCCCAAACACAGTACTTTGAACGTGCTCATAGCTTATGGTCTGGTTATAATGTAGATATATTGTTCTTTCGAGCTATGACACCAACTATATTCGAATATCAGTTTAGCCAATTTGAACAAGCCATTCGCAGATCAATAACTAAGATACCAACTCTATATTGCCGAATGGACAACAACCATTTATTTCTACAGGAAGTTATTATTTGTTTTGACCACTATGCAACCGATTACTATCCATTTGGCAACGCAGAGTTGGTGTCTATCCATTTAATTTGC
>MDC027512.1#
ATGGATTCGAAATTCGACCGTTCGATGTTCATCAGGCTCTTCATAATACAGTGTCTAGCAGTTGTTTCTGTTTCTCAGAGTTTTGATTTTTTCTATTTTGTACAGCAGTGGCCGGGATCTTACTGTGACACCGACGCAAGTTGTTGCTATCCAACGACAGGAAAACCTGCACAAGAATTCGGCATCCATGGGCTTTGGCCTAATTATAATGACGGTTCTTATCCATCCAACTGTGATTCTGACAACCCTTATGATGAATCGAAGGTAGTAATAATTAGAACTAGGATCTCGGACCTGATAAGCAGACTGCAAGCAGATTGGCCTACACTGGCATGCCCCAGCAATGGCTCAAAGTTTTGGGCACATGAGTGGAATAAACATGGGACATGCTCCGAGCCCGTGCTTGACCAACATGGCTACTTTGAGGCATCTCTCAACCTCAAGGAAAACTTAGACATCTTCCAAATCCTTCAAAATGCTGGAATCCGAGCAGATAATATTTACAGCTTGAGCAGCATAAAAGAAGCTATAAAATCAGCAATTGGGTACACTCCTGGTATAACATGTAACGAAGATGCATCTGGGAATAGCCAGCTTTATGAGGTTTATATTTGTGTGGACACATCTAGCTCAAACATTATTGAATGTCCAGTACTGCCCGGGACGAAATGCTCCTCCAAAATTGAGTTCCCTTCCTTC
>P. persica ppa011026m (4)#
ATGAAGTCCAATTCCTCTACTTTGATCAAACTTTTAGTACTAGGATGTCTTTCAGTTGTTTGTGTTGCAGAAGATTTTGATTTCTTCTACTTTGTCCAGCAGTGGCCAGGGTCATACTGTGACACAAAGAAAAGTTGCTGCTATCCAACGACAGGGAAGCCTGCAGCTGATTTTGGCATTCATGGGCTGTGGCCAAATTACAAGGACGGTTCATACCCCTCAAACTGCGACCCTAGCAACCCCTTTGATCAATCTGAGATTTCAGATCTAAGAAGCAGCATGCAGAAAGAATGGCCAACACTAGCTTGCCCCAGCGGCAGTGGCATAGAGTTCTGGACACATGAATGGGAAAAGCATGGCACCTGCTCAGAGTCTGTGATTGACCAACATGGTTACTTTGCAGCAGCTCTTAACCTCAAAAAGAAATTAAGCCTCCTCCAAGCTCTTGAAAGTGCAGGCATACAACCAAATGGGGATTCTTACAGCCTTGGAAACATCAAGGATGCAGTTAAATCTGCAACTGGTTTCACTCCATTCATAGAGTGCAATGTGGATGAATCTGGCAACAGCCAACTTTACCAGGTTTACTTCTGCGTGGACACTTCTGGCTCCGACCTCATTGAATGCCCAGTTTTCCCCCATGGAAAATGTGGTTCACAGATTGAGTTTCCTTCTTTT
>P. persica ppa011014m(4)#
ATGAGATTCAGCACTAGTTTGATCTTGATCAAGCTTTTTGTAATTCAGTACCTCTCAGTTCTTTGCGTTTCGCAGGACTTTGATTTCTTCTACTTTGTTCAACAGTGGCCAGGAGCATACTGTGACACCAAGCACACTTGCTGTTATCCAAAGTCGGGAAAGCCTTCAGCAGATTTTGGCATTCATGGGCTTTGGCCTAATTACAAGGATGGCTCCTACCCATCTAACTGTGATCCCGATAGTGTTTTCGACAAATCTGAAATCTCAGAGCTAATGAGCAACCTGGAAAAGAACTGGCCGTCACTAAGCTGCCCAAGCAGCAATGGGTTCAGGTTCTGGTCCCATGAATGGGAAAAGCACGGTACATGCTCAGAGTCAGAGCTTGACCAGAAAGATTACTTTGAAGCGGCTCTCAAGCTCAAGCAAAAAGTTAACCTTCTGCAAATCCTCAAAACAGCTGGGATCGTACCAGATGATGGGATGTACAGCTTGGAGAGCATAAAAGAAGCCATAAAAGAGGGTGCTGGGTACACCCCAGGGATAGAGTGCAACAAAGATTCGGCGGGAAACAGCCAACTGTACCAGGTTTACCTGTGCGTCGACACTTCCGGCCAAGACATCATTGAATGCCCTGTGCTTCCTAAAGGACGATGTGCTTCAGATGTTCAATTCGCTAAATTC
>P. persica ppa024151m
ATGTTGTTTCTGTTTCTTGCTTTCTTTTATGTCAACAACATTCCATGTGACTGCAATGCTCCTGGACAGTATGACTACTTCCAGTTTGTTCAGGAGTCTCCTTTTCTATTTTGCAAAAATATTAATGGAAAGGGATGCAACATCCTACCTCTGCCACGGATATTTACTATTCATGGCTTGTGGCCAAGCAACTTCACACATCGTCATAAACCTTGCGTTGGTGCACAATTTAGTAGAGATATAAATGAAGCCTCCAATGATGAATTGCGAGCTGATCTGGAGTTGTCATGGCGAAGCTTCATCAGTGGGCGGTCAAATATGGACTTCTGGGAATATGAATACAACAAACACGGCAAGTGCTCCGACGACAAGTTTTCGCAGACGCAATACTTCGACCGTGCCAGGAGTTTGTGGAAGCAATACAAACCTCATGCTCTATTTTCTAATCGCTCGCTTGAACCAGGCAAGTCATATAGTTTTACTGGCCTTGAACAAGCCATCCGATCATTTATAGGCGGGAGCAGACCTCTTCTCCTTTGCGAGCAATCTAAGAGGAAGAAGAACAAGAAGAAGACAAAA
>P. persica ppa018459m (S2-RNase)
ATGGGGATGTTGAAATCGTCACTCGCTTTCCTTGTTCTTGTTTTTGCTTTCTTCTTTTGTTACGTTATGAGCAGCGGATCTTATGACTATTTTCAATTTGTGCAACAATGGCCACCGACTAACTGCAGAGTTCGCGTCAAGCGACCTTGCTCCAATCCCCGGCCATTACAATATTTCACCATCCATGGCCTATGGCCAAGCAATTATTCAAACCCAAAGATGCCCAGTAATTGCACAGGGTCGCAATTTAAGAAACAGAATTTGTACCCTTATATGCAATCCAAACTGAAGATATCTTGGCCGGACGTGGAAAGTGGGAATGATACAAAATTTTGGGAAGGCGAATGGAATAAACATGGTACATGTTCCGAACGAACACTTAACCTAATGCAATACTTCCAGCGATCCCACGCAATGTGGAAATCACACAATATTACAGAGATCCTTAAAAACGCTTCAATCGTACCACATCCGACAAAAACATGGAAGTACTCGGACATAGAATCACCCATTAAAAGAGCAACTAAAAGAACACCCGTCCTTCGTTGCAAACGTGATCCAGTACAGGCGAATACTCAGTTGTTACATGAAGTGGTATTTTGTTATGAATATGATGCGCTAAAGCTGATTGACTGTAATCGAACAGATTGCTGGAATAACGTTGACATTAAGTTTCAA
>P. persica ppa009963m#
ATGGCTATATTCTCTGCCCAATTTGCTTCTGCAGTAGCATTGATAGTAGTAGCTTCGTTGTGTCTGATTGAAGCCAATCAAACTGGAATCGGAATTGAAATTGGAAGCAGAAAGCAGAGAGAGTTCGATTACTTCAACTTGGCCTTGCAATGGCCTGGCACTTTCTGTCAACATACCCGCCATTGTTGTTCATCCAATGCTTGCTGCCGAGGCGCAAATTCTCCAACCGTGTTTACAATCCATGGATTGTGGCCTGACTACAATGATGGAACCTGGCCTGCCTGTTGCACACAGAAAAGCTTTGATGAAAAAGAGATCTCAACATTGCATGATGCATTAGAGAAATATTGGCCGTCTTTAAGTTGTGGTAGACCATCATCCTGCCATGGTGGAAAAGGATCATTTTGGGGTCATGAGTGGGAGAAGCATGGGACTTGCTCCTCTCCAGTAGCTCGAGATGAATACAGCTACTTTTTGACAACCCTCAATGTCTATTTTAAGTACAATGTCACTAAAGTCCTGAATGAAGCAGGATATGTACCTTCAAATACTGAAAAATATCCTCTTGGAGGCATTGTTTCTGCTATTCAGAATGCTTTCCGGACAACCCCAAAGTTGCTTTGCAAAAAAGGTGCTCTGGAGGAACTTCATCTATGCTTCTACAAGGATTTCAAGCCTCGGGATTGTGCGATTGGATCTACCAGTCCAAATGGCAGGCTATATTCAAGTAGTTCATGTCCTGATTACGTCAGCATACCAGCATATGCATCAATGGGGGCTTGGCAGTGG
>P. persica ppa011133m
ATGCCATTAAGATATGAGATATTGGCAGGGGCTTCTCTGCAAGCTATTACCACTCATGGGCAACCGTATGACTACCTACAATATGTACTACAATGGCAGAAGACGAAATGCTTGAAGGTCGGGAAACGGTGCACTCCATATGAGAAGTTCACTACTCACGGCCTCTGGCCAACCAACCTCTCCAAGATATTGACATGCAAATCAGCTTCAAAATTTAGCAGCACTATGCTGCAAAATAATGCTTCATTGCTATCGAAGATGAAAAAGTCCTGGCCAAATCTGGAGCAGAGAGTTGCCCAAGGAAAAGACAACGATATGTGGTTTTGGGCGATGGAGTACGAAAAACACGGTATATGTGCCAAGTTTTCTAGCCAGAATACTTACTTGTCAAAAGCATGTGATTTGTGGGAAGAAAACAAGATTAAGGAGATTTTTGAGCACCACAAAATCTTTCCAACAAACGCGACGTCATATAAAGATGTTTTGCTTATGAATGCTATTGAAATGGAAACTCGCAGTTCTCCTCTCCTTCTTTGCCATAGAGTCAACGGCGATTATTTGTTGTGGGAGGTTGTTCTTTGCTATGACGACACGGCTAAAAAACGGATGAATTGTTCTGATCAAAGTGCAAGACAAACAAATTGCGGAACGGACATCTATTATAAA
>P. mume scaffold241.33 (S-RNase)
ATGGGGATGCTGAAATCGTCACTCGCTTTCCTTGTTCTTGCTTTTGCTTTCTTCTTCCTATTCATCACAATAATTTTGGCAGGATCTTACGACTATTTTCAATTTGTGCAACAATGGCCACCGACCAACTGCAGAGTTCGCATCAAGCGACCTTGCTCCAACCCCCGGCCATTACAATATTTCACCATCCATGGCTTATGGCCCAGTAATTATTCAAACCCAACGGTGCCCAGTAATTGTAATGGGTCAAAATTTGACGCAAGGAAAGTGTCACCTCAACTACGAAACAAACTGACGAAATCTTGGCCGGACGTGGAAAGTGGCAATGATACAAAATTTTGGGAAGGCGAATGGAACAAACATGGTACGTGTTCCGAGCAGACACTTCACCAAATGCAGTATTTCGAGATATCCCACGACATGTGGCTGTCCCACAATATAACACATATCCTTAAAAACGCTACAATCGTACCAAGTGCCACACAAACGTGGAAGTACTCGGACATAGTAACACCCATTAAAATAGCAACTAAAAGAACACCCCTCCTTCGTTGCAAACCTGATCCAGCACAAAATAAGAGCGGACCGAAGACTCAGTTGTTACATGAAGTGGTACTTTGTTATGGATATAATACAAAAAAGCAGATTGACTGTAATCGAACAGCAGGATGCTGGAATAATGTTGACATCAAGTTTCAA
>P. mume scaffold442.35
ATGGTACTTGACCACCAATTGGCTCGGCTTTCAGTCCCGTTCACATGCTGCAATGCCGCTGGACAGTATGACTACTTTCAGTTTGTTCAGGAGTCTCCTTTTGTATTTTGCAAAAATATTACTGGAAAGGGATGCAACATCCTACCTCTGCCACGGATATTTACCATTCATGGCTTGTGGCCAAGCAACTTCAAACATCGTCATAAACCTTGCGTTGGTGCACAATTTAGTAGAGATATGAATGAAGCCTCCAATGATGAATTGCGAGCTGATCTGGAGTTGTCATGGCGAAGCTTCATCAGTGGGCGGTCAAATATGGACTTCTGGGAATATGAATACAACAAACACGGCAAGTGCTCCGACCACATATTTTCGCAGACGCAATACTTCGACCGTGCCAGGAGTTTGTGGAAGCAATACAAAGCTCATACTCTATTTTCTAATCGCTCGGTTGAACCAGGCAAGTCATATCGTTTTACTGACCTTGAACAAGCCATCCGATCATTTATAGGCGGGAGAAGACCTCTTCTCCTTTGCATGCAATCTGAGTGGAAGAAGAAGACAAAACAATATTTGCTGGAAGTCGTAATTTGCTTTGATGACATAGCAATTAATCCAGTGAATTGTCCCAAGAGGATGTCAAAAGAATGTCTTCCACAATCCCCTGTATGGTATATGCTA
>P. mume scaffold202.35.1
GTTTCTCTGCAAGCTATCACCACTCATGGGCAACCGTACGACTACCTACAATATGTACTACAATGGCAGAAGACGAAATGCTTGAAGGTCGGGAAACGGTGCAAACCATATGAGGAGTTCACTACTCACGGCCTCTGGCCAACCAACCTCTCCAAGATATTGACATGCAAATCAGCTTCAAAATTTAGCAGCACTATGCTGCAAAATAATGCTTCATTCCTATCGAAGATGAAAAATTCCTGGCCAAATCTGGAGCAGAGAGTTGCCCAAGGAAAAGACAATGATATGTTGTTTTGGGCGATGGAGTACGAAAAACACGGTACATGTGCCAAGTCTTCTAGCCAGAATACTTACTTGTCAAAAGCATGTGATTTGTGGGAAGAAAACAAGATCAAGGAGATTTTTGCGCACCACAAAATCATTCCAACAAACGCAACGCCGTATAAAGATGTTTTGCTTATGAATGCTATTCAAATGGAAACTCGCAGTTCTCCTCTCCTTCTTTGCCATAGAGTCAACGGCGATGATTTGTTGTGGGAGGTTGTACTTTGCTATGACGACACGGCTAAAAAACGGATGAATTGTTCTGATCAAAGTGCAAGACAAACAAATTGCGGAACGGACATCTATTATAAA
>P. mume scaffold202.35.2+
GTTTCTCTGCAAGCTATCACCACTCATGGGCAACCGTACGACTACCTACAATATGTACTACAATGGCAGAAGACGAAATGCTTGAAGGTCGGGAAACGGTGCAAACCATATGAGGAGTTCACTACTCACGGCCTCTGGCCAACCAACCTCTCCAAGATATTGACATGCAAATCAGCTTCAAAATTTAGCAGGACTATGCTGCAAAATAATGCTTCATTGCTATCGAAGATGAAAAATTCCTGGCCAAATCTGGAGCAGAGAGTTGCCCAAGGAAAAGACAATGATATGTGGTTTTGGGCGATGGAGTACGAAAAACACGGTACATGTGCCAAGTTTTCTAGCCAGAATACTTACTTGTCAAAAGCATGTGATTTGTGGGAAGAAAACAAGATTAAGGAGATTTTTGAGCACCACAAAATCATTCCAAACGCGACGCCGTATAAAGATGTTTTGCTTATGAATACTATTCAAATGGAAACTCGCAGTTCTCCTCTCCTTCTTTGCCATAGAGTCAACGGCGATTATTTGTTGTGGGAGGTTGTCCTTTGCTATGACGACAACACGGCTAAAAAACAGATGAATTGTTCTGATCAAAGTGCAAGACAAACAAATTGCGGAACGTCCATCTTTTATAAA
>P. mume scaffold101.33.1
ATGAGCCGCAGTGTTTCTGCTACACCGTATGACTACTTTGTGTTTGTTCAGGAGTCTCCTTCTGTATTTTGCTTAAATAATACAGATTGCAAACCTCCGCCACCAATATTTACCATCCATGGCTTGTGGCCAAGCAACAAGTCCGGTTATATCGGAAATTGCAGTGCTCGTCTGAATGACTCATGGCCAAGCCTCAAAAGGTCAAAGGAAAATTTGGACTTCTGGAAATATGAATACAACAAACACGGCAAGTGCTCCAACGACCTGTTTTCGCAGACAAAATACTTCGAACATGCCTGGCATTTGTGGAACAAATACAAAGCTCATGATCTATTTTCTAATCACTCGATTTTACCAGACTCCCCACATAATTATTCTACACTTGAAAAAGCCATCAGATCATTTATAAACGGGTGCAAACCTCTTCTAAGGTGCAAGAGAAACGCAACAAACCAATATTTGCTGGAAGTCAGAATTTGCTTTGATAAAAAAGCAAACAAACCAGAAAATTGTAAGGGCAATACAGATTGTAAGCAAACATTAGACGTATGGTATATGCTACAGCCTATAGATACAAGGGTGAAT
>A. thaliana RNS2 (NM129536)
ATGGCGTCACGTTTATGTCTTCTCCTTCTCGTTGCGTGTATCGCCGGAGCATTTGCCGGAGACGTCATCGAACTCAATCGATCTCAGAGGGAGTTCGATTATTTCGCTCTATCTCTTCAATGGCCTGGAACCTATTGCCGTGGAACTCGCCATTGTTGCTCCAAAAACGCTTGCTGCAGAGGCTCCGATGCTCCAACTCAATTCACAATTCATGGGTTATGGCCTGACTATAACGATGGTTCGTGGCCTTCATGTTGTTATCGATCTGACTTTAAAGAGAAGGAGATTTCAACGTTGATGGATGGTCTTGAGAAGTACTGGCCTAGTCTCAGTTGTGGTTCTCCATCATCATGCAATGGTGGGAAAGGGTCATTTTGGGGCCACGAGTGGGAGAAACATGGGACTTGTTCTTCTCCTGTTTTTCATGATGAGTATAATTACTTCCTTACCACACTTAATCTCTACTTGAAGCATAATGTCACGGATGTCCTTTATCAAGCTGGCTATGTTGCTTCCAACAGTGAAAAGTATCCTCTAGGAGGTATCGTAACAGCCATTCAGAATGCATTTCATATCACCCCTGAAGTGGTTTGCAAAAGAGATGCAATCGATGAAATACGTATATGCTTCTATAAAGATTTTAAGCCCAGGGACTGTGTTGGTTCACAAGATTTGACATCTAGAAAGTCATGCCCCAAGTACGTAAGTTTGCCGGAATACACGCCATTAGATGGTGAAGCTATGGTTCTGAAGATGCCAACAGAAAGAGAAGCT
>N. alata (D63888)
ATGTTTAACTCACCACTGACGTCAGTTTTCTTCATATTGCTTTTTGCTCTTTCACCCATTTATGGGACTTTCGAGTACATGCAACTTGTTTTGCAATGGCCAACAGCTTTTTGCCATACCACGGCTTGCACAATAATTCCAACTAACTTTACAATCCACGGGCTTTGGCCGGATAACGTGAGTACGATGCTGAATTACTGTGAAGGCAGAAAAAATAAATATGATTCGATAACGGATGATAAGAGAAAGAGTGATCTTTATGAACACTGGCCTGACTTGATCATCGACAAAGCTGATTGTTTGGACCATCAAAATTTCTGGGAACATGAATATAACAAGCATGGAACATGTTGTTTACCAAGCTACAACCAAGAACAATATTTTAATCTAGCCTTGGCCTTGAAAGACAAGTTTGATCTTTTGACATCTTTGAGAAGTCATGGAATTATTCCTGGAACACAATATACCGTTCAAAGAATAAATAGAACCATCAAGGCAGTAACTCAAGGATATCCTAACCTCTCGTGCACTAAAGGAATAACAATGGAACTACTGGAGATAGGCATATGTTTCGACTCGAGAGTAAAAAAAGTGATTGATTGTCCTCATCCAAAGACATGCAAACCATTCCGAAATCAGGCAATTACCTTTCCG
>N. alata S2-RNase (U08860)
ATGTCTAAATCACAGCTAACGTCAGTTTTCTTCATTTTGCTTTGTGCTCTTTCACCGATTTATGGGGCTTTCGAGTATATGCAACTCGTGTTAACATGGCCAATCACTTTTTGCCGCATTAAGCATTGCGAAAGAACACCAACAAACTTTACGATCCATGGGCTTTGGCCGGATAACCACACCACAATGCTAAATTACTGCGATCGCTCCAAACCCTATAATATGTTCACGGATGGAAAAAAAAAAAATGATCTGGATGAACGCTGGCCTGACTTGACCAAAACCAAATTTGATAGTTTGGACAAGCAAGCTTTCTGGAAAGACGAATACGTAAAGCATGGCACGTGTTGTTCAGACAAGTTTGATCGAGAGCAATATTTTGATTTAGCCATGACATTAAGAGACAAGTTTGATCTTTTGAGCTCTCTAAGAAATCACGGAATTTCTCGTGGATTTTCTTATACCGTTCAAAATCTCAATAACACGATCAAGGCCATTACTGGAGGGTTTCCTAATCTCACGTGCTCTAGACTAAGGGAGCTAAAGGAGATAGGTATATGTTTCGACGAGACGGTGAAAAATGTGATCGATTGTCCTAATCCTAAAACGTGCAAACCAACAAATAAGGGGGTTATGTTTCCA
>L. peruvianum S3-RNase (X76065)
ATGATTAAACCACAGCTAATGTCAGTTTTGTTTCTATTTCTTTTTGTTTTTTCTCCCGTTTGTGGGGACTTCGATTACTTACAACTTGTTTTACAATGGCCAAGATCTTTTTGCAAAACAAGGTATTGCCCAAATCCAGTTCCAAGAAACTTCACGATCCATGGGCTATGGCCTGATAAACAGAGAATTATGCCGATTAACTGCCCGGCCAAAGAGAGCTACAAAAGTATTACGGACTCTAAGAAAATCAAACTACTGGAGCAACACTGGCCCGATTTGACCTCCAATCAAGGCAGTGCAGAATTCTGGAGATATCAATACAAGAAGCACGGAACGTGTAGTGTGGACCTATATAATCAAGAACAATATTTTGATTTAGCCATTGAATTAAAAGAGAAGTTTGATCTTTTGAAAACTCTCAAAAATCACGGAATTACTCCATCAAAAACTAATACAGTTATAGATGTCGAAGAAGCCATCAAGGCCGTAACAAAAGAGGTTCCTAACCTCAACTGCATTGGTGACTCTAGTCAAACCATGGAACTACTGGAGATAGGCATATGTTTTAACCGAGAGGGAACTACGGTGATTGCTTGTCGTCGACGTTGGATTAATCATCCTAACGGGAACCAGAAGATTACTCTTCCACCA
>N. alata S1-RNase (RND63887)
ATGTTTGGATCGCAGCTCATGTTTGTTCTCTTTATTTTATTTCTTTCTCTTTCTCCCGTTTATGGGACTTTTGACCAACTGCAACTCGTCTTAACATGGCCTCCATCTTTTTGTCACGGGAAACCCTGCACGAGAATTCCAAAAAACTTTACAATCCATGGGCTTTGGCCAGATGAGCAGCACGGAATGCTGAATGACTGTGGAGAGACATTTACGAAACTCAGGGAACCCCGTGAAAAGAAGGAACTGGACGATCGCTGGCCTGACTTAAAACGCAGCCGATCTGATGCACAAGACGTGCAAAGCTTCTGGGAATATGAATACAACAAACACGGAACATGTTGTACAGAGCTCTACGATCAGGCAGCATATTTTGATCTAGCTAAGAACCTAAAAGACAAGTTTGATCTTTTGCGAAATCTCAAAAATGAAGGAATTATTCCTGGGTCAACTTACACCGTTGACGAGATTGCAGAAGCAATCAGAGCAGTTACTCAAGCGTATCCTAACCTCAATTGCGTTGGTGATCCACAAAAAATACTGGAACTAAGTGAGATAGGCATATGTTTTGACAGAGGCGCAACTAAAGTGATTACCTGTCGTCGACGTACGACATGCAACCCAATTAACAAGAAGGAAATTAGTTTTCCTCTAAAT
>P. hybrida S3-RNase (PHU07363)
ATGTTTAGATTACAGCTCATATCAGCTTTTTTCATATTACTTTTTTCTCTTTCTCCCGTTAGTGCGAATTTTGACTACTTCCAACTCGTCTTAACATGGCCAGCATCCTTTTGCTACCCTAAGAATAAGTGCCAGAGAAGATCGAACAACTTCACAATTCACGGGCTTTGGCCCGAAAAGAAGCGTTTTCGTCTAGAGTTCTGCACTGGCGACAAGTATAAGCGTTTCCTCGAAGAAGATAATATAATCAATGTTCTAGAGCGCCACTGGATTCAAATGAGGTTTGACGAAACATACGCCAACACTAAGCAACCTCTCTGGGAGCACGAATACAATAGGCATGGAATTTGCTGCAAAAATCTCTACGATCAGAAGGCATATTTTTTACTAGCCATGCGCTTAAAAGATAAACTTGATCTTTTGACAACTCTCAGAACTCATGGAATTACTCCGGGAACAAAGCATACATTTGGTGAAATCCAAAAAGCCATAAAGACGGTCACTTCTAACAATGATCCTGACCTCAAGTGCGTTGAAAATATCAAAGGAGTAATGGAACTTAATGAAATAGGGATATGTTATACCCCAGCGGCAGATAGGTTTGATCGATGTCGTCATAGTAACACATGCGATGAAACGAGCAGCACGAAG
>M. domestica SH-RNase (AB032247)
ATGGGGACCGGGATGATATATATGGTTATGATGGTATTTTCACTAATTTTATTAATATTGCCTTCGTCCACGGTGGGATTCGATTATTATCAATTTACGCAGCAATATCAGCCGGCTGTCTGCAACTCTAATCCAACTCCTTGTAAGGATCCTACTGACAAGTTGTTTACTGTTCACGGTTTGTGGCCTTCAAACTCGAATGGAAATGACCCAAAATATTGCAACGCACAGCAATATCAGACGATGAAAATACTCGAACCCCAGTTGGTAATTATTTGGCCGAACGTACTCAATCGAAACGATCATGAAGGCTTCTGGCGTAAACAGTGGGAGAAACATGGCTCCTGTGCGTCTTCCCCAATACAGAACCAGAAGCATTACTTTGATACAGTAATCAAAATGTACACAACCCAGAAACAAAACATCTCTGAAATCCTCTCAAAGGCGAATATAAAACCGGGTAGGAAAAACAGGACACTGGTGGATATTGAAAATGCCATACGTAATGTTATCAACAATATGACACCACAATTCAAGTGCCAAAAGAATACTAGGACATCATTGACTGAATTGGTTGAGGTCGGTCTTTGCAGCGATAGCAACTTAACGCAGTTCATAAATTGCCCCCGCCCATTTCCACGAGGATCACGGTATTTCTGCCCCACCAATATTCAGTAT
>P. pyrifolia S9-RNase (AB104909)
ATGGGGATTACAGGGATGATATATATGGTTACAATGGTATTTTCATTAATTGTATTAATATCGTCTTCGCCCGTGATGAAATTCGATTATTTTCAATTTACGCAGCAATATCAGCCGGCTGTCTGCAGCTCTAATCCTACTCCTTGTAGGGATCCTCCTGACAAGTTGTTTACGGTTCATGGTTTGTGGCCCTCAAATGTTAATGGAAGTGACCCCAAGAAATGCAAAACTACAATTTTGAACCCTCAAACGATAACAAATCTTACAACCCAGCTGGAAACTATTTGGCCAAACGTACTCAATCGAAGGGCAAATGTGCGCTTCTGGCGTAAACAGTGGCGTAAACATGGCACCTGTGGGTACCCCACAATAGCGGACGACATGCATTACTTTAGCACAGTAATCGAAATGTACATAACCAAGAAACAAAACGTCTCTGAAATCCTCTCAAAGGCGAAAATTAAACCGGAGAAGAAATTCAGGAAACGGGACGACATTGTAAATGCCATAAGCCAAAGTATCGACTACAAGAAACCAAAACTCAAGTGCAAGAACAATAATCAGATAACTGAATTGGTGGAGGTCGGTCTTTGCAGCGATAACAACTTAACGCAGTTCATAGATTGCCCCCGCCCATTTCCACAAGGATCACCATTTTTCTGCCCCACCAATAATATTCAGTAT
>P. pyrifolia S4-RNase (AB009385)
ATGGGAATTACGGGGATGACATATATGTTTACAATGGTATTGTCATTAATTGTATTAATATTCTCTGCGTCCACGGTGGGATTCGATTATTTTCAATTTACGCAGCAATATCAGCCGGCCGTATGCAACTCTAATCCTACTCCTTGTAACGATCCTACTGACAAGTTGTTTACGGTTCACGGTTTGTGGCCTTCAAACAGGAATGGACCTGACCCAGAAAAATGCAAGACTACAACCATGAATTCTCAGAAGATAGGAAATATGACAGCCCAGTTGGAAATTATTTGGCCGAACGTTCTCAATCGAAGCGATCATGTAGGCTTCTGGGAAAGAGAGTGGCTCAAACATGGCACCTGTGGGTATCCCACAATAAAGGACGACATGCATTATTTAAAAACAGTAATCAAAATGTACATAACCCAGAAACAAAACGTCTCTGCAATCCTCTCAAAGGCGACGATTCAACCGAACGGGAATAACAGGTCACTGGTGGATATTGAAAATGCCATACGCAGTGGTAACAACAATACGAAACCAAAATTCAAGTGCCAAAAGAATACTAGGACGACGACTGAATTGGTTGAGGTCACTCTTTGCAGTAATAGAGACTTGACTAAGTTCATAAATTGCCCCCACGGGCCTCCAAAAGGATCACGATATTTCTGCCCCGCCAATGTTAAGTAT
>P. ussuriensis S35-RNase(DQ839240)
ATGGGAAATACGGGGATGATATATATGTTTACAATGGTATTTTCATTAATAGTATTAATATTGTCTTCGTCAACGGTGGGATACGATTATTTTCAATTTACGCAGCAATATCAGCCGGCCGTATGCAACTCTAATCCTACTCCTTGTAACGATCGTCCTGAAAAATTGTTTACGGTTCACGGTTTGTGGCCTTCAAACAAGAAGGGACCTGACCCAGAAAAATGCAAGAATATACAAATGAATTCTCAGAAGATAGGAAATATGGCAGCCCAGTTGGAAATTATTTGGCCGAATGTGCTCAATCGAACCGATCATGTAGGCTTCTGGGAAAGAGAGTGGCTCAAACATGGCACCTGCGGGTATCCCACAATAAGGGACGACATGCATTACTTAAAAACAGTAATCAAAATGTACATAACCCAGAAACAAAACGTCTCTGCAATTCTCTCGAAGGCGATGATTCAACCGAACGGGCAAAACAGGTCATTGGTGGATATTGAAAATGCCATACGCAGTGGTACCAACAATACGAAACCAAAATTCAAGTGCCAAAAGAATACTAGGACGACGACTGAATTAGTTGAGGTCACTCTTTGCAGTGATAGAGACTTAACGAAGTTCATAAATTGCCCCCAACCACAACAAGGATCACGATATCTCTGCCCCGCCGATGTTCAGTAT
>A. hispanicum S2-RNase (X96465)
ATGGCTACAGTTCAGAAAAGTCAACATAGTCATTTTTTCTTATTAGTCGGGTGCATTGTTCACCTTTCCAATTTTTGTTCTACAACAACTGCTCAGTTCGATTATTTCAAATTGGTTCTTCAATGGCCGAACTCATACTGCAGCCTTAAAACGACCCACTGCCCGAGAACTCGTCTTCCTTCACAATTTACCATTCACGGACTTTGGCCAGATAACAAATCTTGGCCATTATCGAACTGCCGAGATACCTCCGCTGATGTACTAAAGATCACTGACAAAGGATTGATACAGGATTTAGCTGTACACTGGCCGGATCTCACACGAAGACAGAGAAAGGTCCCCGGACAAAAATTTTGGGTAACGCAATGGAAAAAGCATGGAGCATGTGCTTTGCCTATGTACAGCTTTAACGACTACTTCGTGAAAGCATTGGAACTGAAAAAAAGGAATAATGTTCTAGACATGCTCAGTCGCAAATCTTTGACTCCTGGAGATCAACGTGTTGATGTCTCCGATGTGAATGGGGCCATAACAAAAGTTACCGGGGGCATAGCAATACTGAAATGCCCAGAAGGATACTTGACCGAAGTCATAATATGCTTTGATCCCAGCGGATTTCCTGTCATTGATTGCCCTGGGCCGTTTCCGTGCAAGGACGACCCCCTGGAATTCCAAGTTCTGTCAAGAAGAAAGTTCCAAGATCTG
>A. hispanicum S4-RNase (X96466)
ATGGCTATGATAAAAAAAAATAGGAAGGTCAATCCTCTATCGTTACTGGTTGTATGCGTTGTTCCCCTGAACTGTTGTTCAACAATTATAGCCAAGTGCGATTATTTGAAGCTAGTTCTCCAATGGCCGAAGTCCTTCTGCCTCATCAATAGCCGCAAGTGCCAAAGAAATCCTCTTCCTTCCAACTTCACCATCCACGGGCTCTGGCCAGATAATTACACCAGACAGGCGCCACAGTCTTGCACAACTAACAACTTCCAACGGTTCACTGATACAGACATAGAGCAGAGAATGGAAGAAAGCTGGCCCGATCTCAAGCAACAGTCTATCGCGGGATTATCGTATAACTTCTGGCAAGATCAATGGAGAAAGCATGGATCATGTTGTTTTCCACCACATGAATCTGAAATATACTTCCTGAAAGCATTGGAGTTAAAAGACAGGTTAGATGTTTTGACAATCCTGGAGAACAACAACTTTAACCCCGGAACTCCTCAGCCTTTTTCTGTCTTGCGAGTTTTTAACACCATATCTAGAGCAATCGGTAAGACCCCCATACTGAAATGTGCTCAAAGTTATCTGAAAGAAGTTGTCATATGTGTTGATAATAATGGAGCATCAGTCGTTCATTGCCCTAGGTCTCGGCCTAGGCCTCGGCCTCGTAGAGATCCATGCCCATTCTCAGATGTGAAGTTCCCC
>A. hispanicum S3-RNase (AJ315593)
ATGGCTACGCGTAGAAACAGTCATTACCGCCCCTTTCCATCGCTAATTGCATGTGTCGTTCTACTTTTGCACTATAGTTCTGCCCAGTTTGATCACTTCAAGTTGGTTCTCACATGGCCACACTCGTTCTGCCTCGTGTATCCAGGCAAATGCCACAGAACTCCTCTTCCTTTAAACTTCACCATTCACGGGCTCTGGCCAGATAAACAGAAAGGAAAGACGAGCCCTTGCAAAAAGTACCCCGTCTCCCCTTTAAACGACAAAAATTTAGAGCTTAGGTTGGAAGAAAGCTGGCCAGACCTTAGGCGAGATAGTAAATTGGGTTTTTCTACTATATTCTGGAAAGAGCAATGGGATAAACATGGATCATGTGCTTGGCCTCTTTACAATTATGAAAAATACTTCTTGAAGGCATTGGAGTTTAAAGATAAATTTGACGTTTTGGGACACCTTGTGCAAGACAGCTTGGGCCCTGGAACATCTCCAACTGTTTCCCGAAATCTGGTAAATAAGACCATCTCTCAAGCTACCACAGGCATCCCCATACTGAAATGTCCCTCCAATTATTTGACAGAAGTCGTCATATGCTTCAAGCCTACTGGAGTTGTGGTCGTCGCTTGTCCTCAGCCTCCTAAGGATCCGTGCCCAAATGAAAATGTGAATTTCCCA
>P. avium S3-RNase (AJ298312)
ATGGCTATGTTGAAATCGTCACTCTCTTTCCTTGTTCTTGGTTTTGCTTTCTTCTTGTGTTTCATTATCAGCGCTGGTGATGGATCTTATGTCTATTTTCAATTTGTGCAACAATGGCCACCGACCACCTGCAGAGTTCAGAAGAAATGCTCTAAACCCCGGCCATTACAAAACTTCACCATTCATGGCCTATGGCCAAGTAATTATTCAAACCCAACGATGCCCAGTAATTGCAATGGGTCGCGATTTAAGAAAGAGCTATTGTCCCCTCGAATGCAATCCAAACTGAAGATATCTTGGCCGAACGTTGTAAGTAGCAACGATACAAAATTTTGGGAAAGTGAATGGAACAAACATGGTACTTGTTCCGAACAGACACTTAACCAAGTGCAATACTTCGAGATATCCCACGAAATGTGGAACTCGTTCAATATTACAGATATCCTTAAAAACGCTTCAATCGTACCACATCCGACACAAACATGGAAGTACTCGGACATAGTATCAGCCATTCAGAGTAAAACTCAAAGAACACCCCTCCTTCGTTGCAAAACGGATCCAGCACATCCTAACGCGAATACTCAGTTGTTACATGAAGTGGTATTTTGTTATGGATATAATGCAATAAAGCAGATTGATTGTAATCGAACAGCAGGATGCAAAAATCAAGTTAACATCTTGTTTCCA
>P. dulcis SM-RNase (DQ099895)
ATGGGGATGTTGAAATCGTCACTCGCTTTCCTTGTTCTTGTTTTTGCTTTCTTCTTTTGTTACGTTATGAGCAGCGGATCTTATGACTATTTTCAATTTGTGCAACAATGGCCACCGACTAACTGCAGAGTTCGCGTCAAGCGACCTTGCTCCAATCCCCGGCCATTACAATATTTCACCACCCATGGCCTATGGCCAAGCAATTATTCAAACCCAAAGATGCCCAGTAATTGCACAGGGTCGCAATTTAAGAAACAGAATTTGTACCCTTATATGCAATCCAAACTGAAGATATCTTGGCCGGACGTGGAAAGTGGGAATGATACAAAATTTTGGGAAGGCGAATGGAATAAACATGGTACATGTTCCGAACGAACACTTAACCTAATGCAATACTTCCAGCGATCCCACGCAATGTGGAAATCACACAATATTACAGAGATCCTTAAAAACGCTTCAATCGTACCACATCCGACAAAAACATGGAAGTACTCGGACATAGAATCACCCATTAAAAGAGCAACTAAAAGAACACCCGTCCTTCGTTGCAAACGGGATCCATCACATCCTAACAACTCTCAGTTGTTACATGAAGTGGTATTTTGTTATGATTATAAGGCAAAAAAGCAGATTGATTGTAATCGAACAGCAGGATGCTGGAATAATGTTGACATCAAGTTTGAA
>P. avium S1-RNase(AB028153)
ATGGCGATGTTGAAATCGTCACTCGCTTTCCTTGTTCTTGCTTTTGCTTTCTTCTTTTGTTACGTTATGAGCAGTGGATCTTATGACTACTTTCAATTTGTGCAACAATGGCCACCGACCAACTGCAGAGTTCGCATCAAGCGACCTTGCTCCAAACCCCGGCCATTACAAAATTTCACCATCCATGGCCTATGGCCAAGTAATTATTCAAATCCAACGAAGCCCAGTAATTGCAACGGGTCAAAATATGAGGACAGGAAAGTGTACCCTAAATTGCGATCCAAACTGAAGAGATCTTGGCCCGACGTGGAAAGTGGCAATGATACAAGATTTTGGGAAGGCGAATGGAACAAACATGGCAGATGTTCCGAACAGACACTTAACCAAATGCAATACTTCGAGATATCTCACGACATGTGGGTGTCGTACAATATTACAGAGATCCTTAAAAACGCTTCAATCGTACCACATCCGACACAAAAATGGAGCTACTCCGACATAGTATCACCCATTAAAACAGCAACTAAAAGAACACCCCTCCTTCGTTGCAAAACTGATCCAGCAACTAATACTGAGTTGTTACATGAAGTGGTATTTTGTTATGAATATCATGCGTTAAAACAGATTGACTGTAATCGAACAGCAGGATGCAAAAATCCACAAGCCATCTCGTTTCAA
>P. avium S5-RNase (AJ298314)
ATGGCGATGTTGAAATCGTCACTCGCTTTACTTGTTCTTGCTTTTGCTTTCTTCTTTTGTTATGTTATGAGCAGTGGATCTTATGACTATTTTCAATTTGTGCAACAATGGCCACCGACCAACTGCAGAGTTCGAACGAAATGCTCCAACCCCCGGCCATTACAATATTTCACCATCCATGGCCTATGGCCAAGTAATTATTCAAACCCAAAGATGCCCAGTAATTGCATTGGGTCGCAATTTAACGAAAGTAAAGTGTATCCCCGATTGAGATCCAAATTGAGGATATCGTGGCCGGACGTGGAAAGTGGCAATGATACAAAGTTTTGGGGAGACGAATGGAACAAACATGGTACATGTTCCCAACGGATCCTTAACCAATTCCAATACTTTGAGCGATCCCAGCAAATGTGGAGATCTTACAATATTACAAATATCCTTAAAAAAGCTCAAATCGTACCAAATGCGACACAAACGTGGAGCTACTCGGACATAGTATCACCCATTAAGACAGCAACTAACAGAACACCTCTCCTTCGTTGCAAATCTCAGCCTAAGAGCCAAGCGAATTTTCAGTTGTTACATGAAGTGGTACTTTGTTTTGATTATAATGCGCTAGTACATATTGACTGTAATCGAACAGCAGGATGCTGGAATAACGTTGACATTAAGTTTCAA
>P. dulcis S7-RNase (AY291118)
ATGGGGATGTTGAAATCGTCACTCGCTTTCCTTGTTCTTGGTTTTGCTTTCTTCTTTTGTTACGTTATGAGCAGTGGATCTTATGACTATTTTCAATTTGTGCAACAATGGCCACCGACCAACTGCAGAGTTCGCATGAAGCGACCTTGCTCCAATCCCCGGCCATTACAATATTTCACAATCCATGGCCTATGGCCAAGTAATTTTTCAAACCCAACGAAGCCCAGTAATTGCAATGGGACTAAATTTGATGCAAGGAAAGTGTATCCTGAAATGCGATCCGATCTGAAGATATCTTGGCCAGACGTGGAAAGTGGCAATGATACAAAATTTTGGGAAGACGAATGGAACAAACACGGTACATGTTCTGAACAGACACTTAATCAATTCCAGTACTTTGAGCGATCCCACGAAATGTGGATGTCGTACAATATTACAGAGATCCTTAAAAACGCTTCAATCGTACCACATCCGGCAAAAACATGGACCTATTCGGACATAGTATCACCCATCAAAGCAGCAACTGGAAGAACACCGCTTCTTCGTTGCAAATACGATAACAACACTCAGTTGTTACATGAAGTGGTATTTTGTTATGGCTATAAAGCAATAAAGCAGATTGACTGTAATCGGCCAGGATGCAAAAATAAAATTGACATCAAGTTTCAA
>P. bretschneideri S34-RNase (DQ414813)
ATGGGGATGACGGGGATGATATATATGGTTACGATGGTATTTTCATTAACTGTATTAGTATTGTGTTCCTCTACGGTGGGATACGATTATTTTCAATTTACGCAGCAATATCAGCCGGCTGTCTGCAACTCTAGTACTACTCCTTGTAAGGATCCTGCTGACAAGCTGTTTACGGTTCACGGTTTGTGGCCCTCAAACTGGAATGGATCCCACCCAGTAAATTGCACGAATAAAACCATGAATTCCCTGACGATGGGAAATCTGACAGCCCAGTTGGAAATTATTTGGCCGAATGTACTCAATCGAAACGATCATGCAGGCTTCTGGAATAGACAGTGGAACAAACATGGTACCTGTGGAGTCCCCAAAATAAACGACAGCTTGCAATACTTTCGAACAGTAATCAAAATGTACATAACTCAGAAACAAAACGTCTCTGAAATCCTCGCAAAGGCGAATATTAAACCGGAGGGGAAAAACAGGACACTGGTGGATATTCTAAAAGCCATACGCAGTGGTACAAACAATAAGGCACCAAAACTCAAGTGCCAAAAGAAATCTTCGATGACTGAATTGGTTGAGGTCAGTCTTTGCAGCGATCACAACATAACGCAGTTCATAAATTGCCCCCGCCCATTCCCACAAGGATCACCACATTTTTGCCCAAACAATAGTATTCAGTAT
>P. avium PA1 (AB096918)
ATGTTAAAACTACTCCTTCTTGTGCTCTTTTCAGCGGCGTCTCTGCAAGCTATCACCACTCATGGGCAACCGTATGACTATCTACAATATGTACTACAATGGCCGAACACGAAATGCGTGAAGGCACGGTGCATTCCAGGGATTCAAAAAACTGAGTTCACTACTCACGGCCTCTGGCCAACCAACCTCTCCAAGATATTGACATGCAATTCAGCTTCAAAATTTAGCAGCACTATGCTGCAAAATGATGCTACATTGGTATCGAAATTGAAAACTTCTTGGCCAAATCTGGAGCAGAGAGTTGCCCAAGGAAAAGACAATGATATGTGGTTTTGGGCGATGGAGTACGAAAAACACGGCACATGTGCTAAGTTTTCCAGCCAGAATACTTACTTGTCAAAAGCATGTGATTTGTGGGAAGAAAACAAGATTAAGGATATTTTTGCCAAACACAAAATCATTCCAAGAAACGCGACGTATAAAGATGTTTTGCTTACGAATGCTATTCAAATGGAAACTCGCAGTTCGCCTCTCCTTCTTTGCCATAGAGTCAACGGCGGTGATTTGTTGTGGGAGGTTGTACTTTGCTATGACGACACGGCTAAAAAACGGATGAATTGTTCTGATCAAAGTGCAAGACAAACAAATTGCGGAACGGACATCTATTATAAA
>F. vesca 04703a (4)
ATGAAGTCCAGCCCCTCAGATTTGATCAAGCTTCTAATACTAGGACTAGTAGGATCATCATGTCTTTCAGTTCTCTGTGCTGCAGAAGATTTCGATTTCTTCTACTTTGTTCAGCAGTGGCCAGGATCATTCTGTGATACAAAGACAAGTTGCTGCTATCCAACCACAGGTAAGCCTGCAGCGGATTTTGGGATCCACGGGCTCTGGCCAAATTACAAGGATGGTTCATACCCCTCAAACTGTGATCCAAACAACCCCTTTGATCAGTCTCAGATTTCAGATTTAATTAGCAGTATGCAAGAAGAATGGCCAACACTAGCTTGCCCTAGCAGCAGTGGGATTGCTTTCTGGACACACGAGTGGGAAAAACATGGAACCTGCTCTGAGACTGCCATTAACCAACATAGTTACTTTGCAGCGGCTCTTGACCTCAAGAAGAAGGCCAACCTCCTCCAAGCTCTTCAAAGTACAGGAATCAAACCCAACGGCGAGTCTTATACCCTGGCGGACATCAAGGCGGCCCTGAAAAATGCAATTGGATACACTCCATATATCGAGTGCAATGTCGATGAGTCCGGAAACAGCCAACTTTACCAGGTCTACTTGTGCGTGGACACTAATGGCTCTGACCTCATTGAGTGCCCGATTTTCCCCCATGGGAAATGTGGTTCAAGCATTGAGTTCCCTACCTTC
>F. vesca04702 (4)#
ATGAGATACAGCACTAGTTTGATTTTGATCAAACTGCTGGTAATTCAATACCTGTCAGTCCAGGTTCTTTGCGCTTCTCAGGACTTTGATTTCTTCTACTTCGTTCAACAGTGGCCAGGAGCATACTGCGACACAAAGCACAGTTGTTGCTATCCCAAGTCAGGGAAGCCTGCTGCAGATTTTGGCATTCACGGTCTCTGGCCTAACTACAACGATGGCTCTTACCCTTCTAACTGTGATCCCGACAGTGTCTTCGACAAATCTGAGATCTCAGAGTTGATGAGCAGTCTGGAAAAGAATTGGCCGTCGATGAGCTGCCCGAGCAGTAACGGGTACAGGTTCTGGTCACATGAATGGGAGAAGCACGGCACTTGCGCCGAATCTGAACTTGACCAGAAAGATTACTTCCAAGCCGGTCTCAAGCTCAAGGAAAAGGCCAACCTTCTTCAAGCCCTTAAAAAAGCTGGTATAAAACCAGATGATGAACTATACAGCTTGGAGAGCATTGTGCAGGCTATAAAAGAGGGTGTTGGGCATACCCCAGGGATTGAGTGCAACAAAGACTCAGCTGGTAACAGCCAACTTTACCAAGTTTACTTGTGCGTTGATACTTCTGGCCAAGACATTATCGAGTGCCCAATTCTTCCTAGAGGACGATGTGCTTCCACTGTCCAATTCCCTAAATTT
>F. vesca 00230
ATGGAAATGGCATTGCTAGCGGTTTTTCTTATCTCAGCTGCTGCTTGTTCATCAGTCACTGAAGCAGCCAAGGCCTACGACTACTTCCAGTTCGTACAACAATATCCTATTACCTTATGCATGTTCGACACAAGTTGCATTCCAGGACAATCACTGCCTCGATACTTCTACATCCACGGCTTATGGCCCAGTAACTTCACTTATCCGCATGACGATTGTGTGGGTACACTGTTCGACTACAATCAGATGAGCAGTGATCCTACTCTCTCAAACAATTTGCTGCAATCATGGCCCAGCTTCACGTCCAAATCCCACATCAAATTCTGGGCGGATGAGTATCACAAGCACGGGACCTGTTCGGAGATAGACTACCCGCAGCACCGCTATTTTGCCGAAGCCCATATGCTCTGGACGTTCGTCAATGCATACCGTATCTTAGCAACATACAACATCGTTCCCGGCAGAACCTACCCTGCGGTTGACATTATATACTTCGTCCAAGCAGCACTCAAAGGAATCACACCATCTGTTATGTGCAAGGCCAATTCTGCGGGTCAAGAATATCTCCACGAGATCATCATATGTCTTGACAAAACGCTTACCAGATTCATCAATTGTGTTCGACCATCCACTTGCCGTACTACAGCGGTAATGTATCCC
>F. vesca 00227
ATGGGGATCATCCTACTTGTCCTGCTGCTTCTCTCTGCGTGTGGTGCAGATGATGCAGCGAACATCTACGACTACATGCAGTTCGTCCAGCAATGGCCGGCGACATTCTGCTATGGTAATCCGAATTGTGTCCCAAATCCACCACACAGTACTTTTACGATTCACGGCCTCTGGCCCAGCAATTACTCGACACCTGAATTTCCATGCGTTGGCACACCCTTTGATCCCTCGCAGATGTTCGCTGCCGAAAACCGTGGTTTGAGGGACTATTTTCTGCCGCAAGCATGGCCACAGTTGAATGCTCGTTATACCAACTTGGAGTTCTGGAAATTCGAGTACGAAAAGCACGGTATGTGCTCGGAGAACTATCTGAATCAGATGGATTATTTCAGGAAAGCTTACTGGGCGTGGGCTCGATTCAATGCTTATGTTCTGTTTGCGGCATCGCCTAAGCAAATCTACCCTGGCAATTACTATTACACAAGAGATATTGAAGCAGCCATTCAGAGAGTGACCAGTGAGAAGCCTCTGCTTATGTGCAAGAAGGTAAGAGTAGGTACGGTTGATAGTTGTCTATTGCAGGAGGTCATCATCTGTCTTGATCGTTGGGCAGACAACGTTGTACCTTGTCGCCTTCGACTGTCATCGTGCAACGTCCCAATTATATATTATGGTTAC
>F. vesca 27604#
ATGAAATCCCCTTCTCCCATCTTCAGTTTGATACTCTGTGCTCTCATAAGTCTGTCAACAACTATTCTAACCGCTCAAGGAAATCCTGTATCCTTCTACATCGCTTATCAGTGGCCAGGGTCATACTGTGCAGCAGCAAAGCAGGGTTGTTGCTACCCAAGGAGTATCAGAAAGCATCCCAGTTTCACAATCGGTGGCATATGGGCTTATACGTTTTCTGGGGATATGCCAACCTACTGCAAATCTAAGACCCCTTTTAGTTTGTCCAAGATCTCAAACCTGACAAGGAATTTGGAAAGGAATTGGCCATCACTATCCTGCCCAAGCCATACTAGCAGCACTAGCAGTGTGAAACTCTGGCTGCAAGAATGGGAGAAATACGAGACTTGTGCAGAATCACTGTTTGGAGGTCAATACCAATACTTTCATGCAGCTCTCAATCTCAGAAAGAGAGTGGGCATGCTCCAGATGCTCAGCAATGCAGATATCCATCCAAACGGGTCATTCTACAACGTCACAGCATTTTCTAGTGCCATACAGAAGGCCACCATATATCTTCCAGGGTTCACCTGTAACAAAGACAAATCAGGCAACAAACAGCTCTACCAGATTATACTTTGCGGAGACACAGCCGGAACCAAAATCACAGACTGCCTTGGCTTCCCAAGATCGAATACTGGACAATGCCCTCAAAGATTTAAGTTCCCTCCCTTGAAG
>F. vesca 26822
ATGCATGAGTGTGTACGTATCTTAATTTTCATATATGGCAATCTCATTTCATATTTGGCAATCTCATTAATTGATGAAAACACAATCGACTATACAAAGCCGATCATTTCACAAGGAACACCCTTCCAGTACTACCAACTGGTCATGCGATGGCCAAAAGCAGCATGCTACCACAAACCTGCTGAGCCAAAGATTTGTGTTATGGATGATGATCATGTTCCGATGAGGTTCACCCTCCACGGAATGTGGGCGACGAACTGGACAAATATCAAAGATGAAATTCGGTGTGAAAAGGCTGGAACGCCATTTGATGAAGATGAGATGACTAAACAAAAGACACTGCAAGAACAACTGGAGCAAAGCTGGCCGACGTTACTGGATAATTATCCAACTAATATGGAATTCTGGAAGCACGAATACGATAAGCATGGCCGATGCAGCCAAGATACAACTACTCAGACCGAATACTTCGAAAAAGCTCACAAATTGTGGCAGGAATTGCAGGTTGTGTACCAAGCACTTGCAGATGACAAGATCATACCTGCAGCTGATAAGATTCACACCTACAACCAGATCGAGCGAGCAATCGCTAAACGATTCGGCAGTAGTTGGAAGGTTGTGCTTTTTTGCAGAAAGGTGAATCTGACGCCTCGTGGTACCGGTGGAACAAAAACGATTCTACTTCTTTTGCATGAAATCGTATTCTGCTTTGATAACAAAGCAATGGAAAAGAAGAGTTGCAACAGAAAATCGAACTGCGAGAACGCGAAAACTATAACACTGATAAAT
>F. vesca 22609
ATGATGAAGAATTCAGTCTTCGTTTTCTTTCTGTCAGTCTATGTCCTTGTCCAACTTATCAAGCTTTCAAATGCTGAACCATTTGAGTACATGCAGTTTGTGCTCCAGTACCCACTTGGAGTTTGTTATGGTACACAAAAAGGTGATTCCAAATCACCTCTGCCTACCAAGTTTACCGTTCACAGCATCTGGCCGTCAAACTTCTCCGATACACGAGTCGTTTGTAGGCAAGCACTGATAAGTCACCCCTTTAATAATGCGCAGATGACGTCGTCTCTGCAGACTGATTTGACAAACTCATGGCCATCTGTGATAACAAAAAAAAGCGACATGCAGTTTTGGCAACATGAGTATGAGGAGCATGGCGCTTGTTCAGTAGACAAGGGTGTACCACTGTTCACCCAGAAGTCCTACTCTGAGAGAGGAAACCAGCTCTGGAACCAATATGACATCCATGCACTGCTTGATCAAAGCAATATCAAACCGGATTCTTCAAAGCCATGCAAAATGACTGAGATTGTAGCTGCAATCCAAAAGAAAATCGGGAAAAACACACTCCTGTACGAAGGTGCAAGGAAGATAACAAAATTTACATAC
>F. vesca 12961
ATGTTGTCATTTCTCATTGTTTTGCTTAGTGTTCAAATGCTGCTAGCAGCAAATCCACCTCCACCTCCACCTCCAGCTGTTCCAGCTCTTGATTCATACAAGCTGGTCATTGAATGGCCAAACACTTTTTGTCTTGTTGAGCCACAGCCACCATGCCAACAGCATCCACAGTCTTTTACATTGCATGGCCTTTGGCCACAGGCGGGTGGTCGATCGTTAGTGAACTGTCCTGGTTCACCAATGGAAGATCAAACCCTAGAGGCAAATAAAGGTGATCTGACAAAGTTTTGGCCTGATCTTAGGAACTCGGACTTTGATAAGAGTAAAAGCTTTTGGCGTCAGGAGTGGGACACACACGGTCGCTGTTCTGGCAAGCCTCCGGCCGACTACCTTACCATGGTCTTTAATGCAGTAAAAAAGTATGACGTGCAAAAGTTACTTGCAAAGAATGGAATTTTACCAGGTGATCCGACAGGGCATACGGCGGCACAGTTTGAACAGGCAATATTCAAAGAAACTAAACTGCACACAGAGATTGAATGCCGGACGAAGGACTCGAAGGAGTATCTATTTCAAATTTATTTCTGCTTAACACCTCAAGGACAGTTCAAGAATTGTCCGATCCGTTACAGGTGTGCAAATCAACAAATCTACATGCCCTTGCCTCCGCCCAGTCCC
>F. vesca scf0513144.1+
ATGCATGGTATGTTTCTATATATTGTTGACGTCGGTTTGCCGAAGGAAAGGTCTATCTATATAACAAGCATGAGATTCGTGACTGTGTTATTGTTGTTGTTTCTTGTTTCTAGCACTATAATGTCTCGAGGATCTTATGATCATTTCAAATTTGTACAACAATGGCCACCGGCCTTCTGTGCCACGAATCGCTGTAAACCAGGGGCAAAACAGATGTTAATGTTCACTATCCATGGTCTCTGGCCAGATAATAAAACTTATGTGCCTTGTCGTGCCCTTTTACCGTTGTTTGCAGGCCGTCAGATCCTTAATGATGCGAGTCTGGTAAACAAGCTGTTGACCTCTCCAAATCTGAAAGGAATTGATCGCAAGTTTTGGAAAGAAGAATGGGACAAACACGGAAGATGTTCCTCGCAGACGTACGACCAAAGACAATATTTCGAGCGGTCACACAACATGTGGATGGAAACGGACTTGACCAACACCTTTGGCAACCTTATCAAAGGAAACAGTCTACAACGGAACGTCGCAGATATAGAAAACCTGATTCAAAAGGTAACTGCAACGGAAAAAAAACCACTCCTCCGTTGTAAAAACAAAAGATCCACACCTCACGATGAAGTATTAACTGAAATTATAATTTGCTATGCACACAATGGAACTAGTCTGATCGATTGTGTCGGTCCATCCACCTGCACGGACGGATTTTACTTTCCT
>F. vesca scf0513063.1
ATGGGTTTTGTTTTTTTTCTGGTGGTTGTGCCGCTTACCTCCAAAGCACTTTCGGGTGGTCATCGCCGTCAACATATCAATGCATACGGCGATGATCCCGGCTATGATCTGGTGTTATTTGTCCTACAAGTCACTAATCCTCGTGACAAGGAGAATGGACCTTACTTAACCATCTTCGGCCTTTGGGCCGAATATCTTCAGAATGGGGCCCCCCCTGAGACCGGGTACCTTCAACCGTACCTAAGAAAGAGGCTCCATGTAATATGGCCAACCAGAAGAGACGGAAGCTACCCAACAGACCGGGCCTTTTGGCTGCACGAAGTTGATAAACATGGGACCTGTATGGCAGATATATTCGGACGGGGGGAGCAGTACCTACAAAAGGCAAAAGAATTGTATGAGCAGATCGGGATAGGCCAGTTCTTGGGTCGTAACGGAAGGTGGCTGCCAAAAATTGAATTCAATACCGCGGATTTACTGGGGGCGATCGGTACTGAACGCAGACCACTATTAGAATGTGAAGGAAATCATCTCGTCAGAATTTTATTCTGCTACAGCAAACACTGGGTGATTAAACCCTGCTTGCCCACCCACCCCGATCCAGCAAGAGATTGTCCCGATAGGATTTCTTATGTTCTGCCGCAGCAGCAG
>F. vesca scf0513159.1
ATGGAAGCACTTGTGATATTATCATTTGTCCTTCTATCTATTTTTCCTCAACTGAGTGCGCAGCTAGGAGAACCGTATTACCAATACATACAACTCTCACTTCAAGTCCCCAAGTCGAGGGACCCTCAATCTACTTTGGAGTATTTCCCTTTGCACGGCTTTCGGCCGGTAAACACATCTCTATCTAACCCGAATTTGCCTTTGGGTTTTAACCGGTATACACCTATCGAAAGGTACCTGAGAACTGAACTCAAGTTATGTTGGATGAGTATAGGAGTACCAGGCCAACGCACGATGACGGATGAGCGATTTTGGCTATATGAATACAGTAAACATGGGCAATGTACTATTAACGAATATCCGACCCCTCAAGATTACTTCGCCATGGCAGTTAACCTGTGGCATCTCTATCCTGTGGATAAGTGGTTTAAGAATAATGGATTGCAGCCAAAAAAAGATAAACCGCTCCAAGATTTTGTTGCTGTCATCTCAAAAGAATTCGGCGCTATTCCATGGCTAACGTGTTACGACAACGGGAAGAAGCTGAAGGAGGTGGGCTTGTGTTTCTTAAAATCATCCAGTGTGAATGCGAATCCTGCCCCTACAAGTTGTCCTATAAGGGCACTAACGTATGATCTAAGATGTAATTATTTGATACAATATGATCTAGGTCCA
>F. nipponica gi561674690-gi561985884-gi561957436
ATGCATGGGATGTTTCTATATATTGTTGACGTCGGTTTGCCGAAGGAAAGGTCTATCTATATAACAAGCATGAGATTCGTGACTGTGTTATTGTTGTTGTTTCTTGTTTCTAGCACTATAATGTCTCGAGGATCTTATGATCATTTCAAATTTGTACAACAATGGCCACCGGCCTTCTGTGCCATGAATCGCTGTAGACCAGGGGCAAAACAGATGTTGATGTTCACTATCCATGGTCTCTGGCCAGATAATAAAACTTATCTGCCTTGTCGTGCCCTTTCACCGTTGTTTAACGGGCAGATCCTTGATGCGAGTCTGGTAAACAAGCTGTCGACCTCTTGGCCAAATCTGAAAGGAATTGATGCCAATTTTTGGGAAGAAGAATGGGACAAACACGGAAGATGTTCCTCGCAGACGTACGACCAAAGACAATATTTCGAGCGGTCACACAACATGTGGATGGAAACGGACTTGACCAACACCTTTGGCAACCTTATCAAAGGAAACAGTCTACAACGGAACGTCAGAGATATAGAAAACCTGATTCAAAAAGTAACTGCAACGGAAAAAAAACCACTCCTCCGTTGTAAAAAAAAAGCATCCACGCCTCACGATGAATTTTTAACTGAAATTATAATTTGCTATGCACACAATGGAACTAGTCTGATCAATTGTGCCAGTCCATCCAACTGCACGGACGGATTTTACTTTCCT
>F. niponica gi561805796
CTCTTTTCCACAGGTTACTACGACTACTTTCAGTTGGTGCAACAATGGCCACCCAACGTCTGCTTTAAAAGAAAGTCACCTTGCTACAATAACACGCCATCACTAATCTTTGGTATTCATGGCCTATGGCCAAGTAATAATACAGTGAATAAAAACCCCAGTTGCCCACCGAACCCATTTAAACCGCAGGTATATATGATCTTTTGCAGGGTAAGCATGTTAAATAATCAAACGCTGCTAGCGGACCTTAGCCGTTCTTGGCCCGACGTGGTAAATGGGGACGATCCAACGTTTTGGGCCAAGGAGTGGGACAAACATGGCACATGTTCAGACCAGACATTCGGGCAAAAACGATACTTCCAGCGATCCCACGAGATTTGGGAACAATATAATATTACGGATATCTTTAAAAAAGCTGGCTTGATATCGATGACGGGGCCAGCAGTACCAAGACGATGCAACGTCGCAAACATACTAACACGCATTGAAGCGGTGACTGGGAAGAAACCTGTCCTTTATTGTCAATGGAAATCGATATACCAGCCGCAGCCGCAAGGACAACCACCAAAGAGGCTAACCATTCGATTGATTCAGGAAGTGAGCCTTTGTTTTGATTATTATGGAACGACATTAACTGATTGTACCAATATCAATACACTATGCAAAGGACGTAATGTCTGGTTT
>F. nipponica gi561877040
ATGGGGATCATCCAACTTACTGTCCTGCTGCTTCTCTCTGCGTGTGGTGCAGCTGATGCGGCGAACCTCTACGATTACATGCAGTTCGTCCAGCAATGGCCGGCGACATTTTGCTATGCTAACCCGGATTGTATCCCAAATCCACCGCACAGTACTTTTACGATTCACGGCCTTTGGCCTAGCAATTACTCGACTTTTGAAGGGAAATGCGTTGGCACACCCTTTGATCCATCGCCGGTATTGCATTATTGCATGCATGGAATATTATATCACTTCTATTCATTTAGTCTTTCATTTTCAGAATTCTTTCTGCCGCTAGCATGGCCTCAGTTGGACGCTCATTATACCGACATGGAGTTCTGGAAATACGAGTACAACAAGCACGGTACGTGCTCGGAGAACTATCTGAATCAGATGGATTATTTCAAGAAAGCTCACTGGGCGTGGGTTCGGTTCAATGCTTATAATCTGTTTGCAGCCTCGCCTATGCAAATCTACCCTGGTAATTACTACTATACAAGAGATATTGAAGCAGCCATTGTGAGAGTGACCAATGTGAAGCCTCTGCTTATGTGCAAGAAGGTGAGAGTGGGTAAGGTTGATAGTTGGCTATTGCAGGAGGTCATCATCTGTCTTGATCGTTGGGCAGACAACGTTGTACCTTGTGGCCCTCGATGGTCATCGTGCAACGTTCCAATTATATATTATGGTAAC
>F. nipponica gi561785734a (4)
ATGAAGTCCAGCCCCTCAAGTTTGGTCAAGCTTCTAATACTAGGACTAGTAGGATCATCATGTCTTTCAGTTCTCTGTGCTGCAGAAGATTTCGATTTCTTCTACTTTGTTCAGCAGTGGCCAGGATCATTCTGTGATACAAAGACAAGTTGCTGCTATCCAACCACAGGTAAGCCTGCAGCAGATTTTGGGATCCACGGGCTCTGGCCAAATTACAAGGATGGTTCATACCCCTCAAACTGTGATCCAAACAACCCCTTTGATCAGTCTCAGATTTCAGATTTAATTAGCAGTATGCAAGAAGAATGGCCAACACTAGCTTGCCCTAGCAGCAGTGGGATTGCTTTCTGGACACATGAGTGGGAAAAACATGGAACCTGCTCCGAGTCTGCCATTAACCAACATAGTTACTTTGCAGCGGCTCTTGACCTCAAGAAGAAGGCCAACCTCCTCCAAGCTCTTCAAAGTGCAGGAATCGAACCCAACGGCGAGTCTTATACCCTGGCGGACATCAAGGCGGCCCTGAAAAATGCAATTGGATACACTCCATATATCGAGTGCAATGTCGATGAGTCCGGAAACAGCCAACTTTACCAGGTCTACTTGTGCGTGGACACTAATGGCTCTGACCTCATTGAGTGCCCGATTTTCCCCCATGGGAAATGTGGTTCAAGCATTGAGTTCCCTACCTTC
>F.nipponica gi561785734b (4)
ATGAGATACAGCACTAGTTTGATTTTGATCAAACTGCTGGTAATTCAGTACCTGTCAGTCCAGGTTCTTTGCACTTCTCAGGACTTTGATTTCTTCTACTTCGTTCAACAGTGGCCAGGAGCATACTGCGACACAAAGCACAGTTGTTGTTATCCCAAGTCAGGGAAGCCTGCTGCAGATTTTGGCATTCATGGTCTGTGGCCTAACTACAACGATGGCTCTTACCCTTCTAACTGCGATCCCGACAGTGTCTTCGACAAATCTGAGATCTCAGAGTTGATGAGCAGTCTGGAAAAGAATTGGCCGTCGATGAGCTGCCCGAGCAGTAACGGGTACAGGTTCTGGTCACATGAATGGGAGAAGCACGGCACTTGCGCCGAATCTGAACTTGATCAGAAAGATTACTTCCAAGCCGGTCTCAAGCTCAAAGAAAAGGCTAACCTTCTTCAAGCCCTTAAAAAAGCTGGAATAAAACCAGATGATGGACTATACAGCTTGGAAAGCATTGTGCAGGCTATAAAAGAGGGTGTTGGGTATACCCCAGGGATTGAGTGCAACAAAGATTCAGCTGGTAACAGCCAACTTTACCAAGTTTACTTGTGCGTTGATACTTCTGGCCAAGACATTATCGAGTGCCCAATTCTTCCAAAAGGACGATGTGCTTCCACTATCCAATTCCCTAAATTT
>F. nipponica gi561793890
ATGCATGAGTGTGTACGTATCTTAATTTTCATATATGGCAATCTCATTATTGATGAAAACACAATCGACTATACAAAGCCGATCATTTCACAAGGAACACCCTTCCAGTACTACCAACTGGTCATGCGATGGCCAAAAGCAGCATGCTACCACAAACCTGCTGAGCCAAAGATTTGTGTTATGGATGATGATCATGTTCCGATGAGGTTCACCCTCCACGGAATGTGGGCGACGAACTGGACAAATGTCAAAGATGAAATTCAGTGTGATAAGGCTGGAACGCCATTTGATGAAGATGAGATGACTAAACAAAAGACACCGCAAGAACAACTGCAGCAAAGCTGGCCGACGTTACTGGATAATTATCCAACTAATATGAAGTTTTGGGAGCACGAGTATGATAAACATGGACGATGCAGCCAAGATACAACCACTCAGACCGAATACTTCGAAAAAGCTCACAAATTGTGGCAGGAATTGCAGGTTGTGTACCAAGCACTTGCAGATGACAAGATCATACCTGCAGCTGATAAGACTCACACCTACAACCAGATCGAGCAAGCAATCGCAAAACGATTCGGCAGTAGTTGGAAGGTTGTGATTTTTTGCAGAAAGGTGAATCTGACGTCTCGTGGTACCGGTGGAAAAAAAACGATTCTACTTCTTTTGCATGAAATCGTATTCTGCTTTGATAACAAAGCAATGGACAAGAAGAGTTGCAACAGAAAATCG
>F. nipponica gi561844698
ATGATGAAGAATTCAGTCTTGGTTATCTTTCTGTCAGTATATGTCCTTGTCCAACTTATCAAGCTTTCAAATGCTGAACCATTTGAGTACATGCAGTTTGTGCTCCAGTACCCCCTTGGAGTTTGTTATGGTACACAAAAAGGTGATTGCAAATCACCTCTGCCTACCAAGTTTTCCGTTCACGGCATCTGGCCGTCAAACTTCTCCGATACACGAGTCGTTTGTAGGCAAGCACTGATAAGTCACCCCTTTGATAATGCGCAGACGACGTCGTCTCTGAAGACTGATTTGACAAACTGGCCATCTGTGATAACAAAAAATAGCGACATGCAGTTTTGGCAACATGAGTATGAGGAGCATGGCGCTTGTTCAGTAGACAAGGGTGTACCACCGTTCACCCAGAAGTCCTACTTTGAGAGAGGAAACCAGCTCTGGAACATGCAATATGACATCCATGCACTGCTTGATCAAAGCAACATCAAACCAGATTCTTCAAAGCCA
>Mt3 M. truncatula (AC149207.2)
TTCGACATTGGCAATATTAGCAGCACTAGCACCATCACCATCGCCATCACCACCGTCACCATCATTCAATCATTACGAAGGGTAGAACAGTGGGCCTTGGGTGTTTGCAAGGATCCAAAAATCAAATGCATATCCACCACACTCCCCAAAATATTCACAGTACATGGATTATGGCCCTCGAACAAGGGCCAATCACAACCATCTGTCTGCTCGCATGAAGTGTTAAATCAAGCTGACATTAAAATTTTGACACCAATGCTAACAATTCCGTGGCCAAGTGTAACTACCACAATGAATAATAATCAATTCTGGAAGCACGAGTGGAGGAAACATGGAACCTGCTCCACATTCCAAAAAATTGATTATTTTCAACATGGAGTTAATCTCTGGGCCAGAGAAAATATAACTGCTATACTGGAGCAAGCTGGTATTACACCCGGGAAAAGTTATGATCAAACTAGGATTATCACAGCTATAAATGCAAAGACGGGATCTGATCCCGAGCTGGTTTGTGTTGCCGCCGGCAATTACTTGGCCGAGATACGGCTCTGTCTCGATCCATCAACAGCAACAACGTACATGGTATGTCCTACGTCAATTAACAAGAAGCCAAGTTGTCAACCGATGGTAGCTTTTGCGGCC
>M17 M. truncatula (Medtr2g0219101.1)
TTTGACCATTACACATTTGCACTGCAATGGGCACCAGGTGTGATAGTTGGCAGAAAAACCTGCACATCTAAGGTGGTTTCGAGGCTACTTACCATACATGGTTTGTGGCCTTCAAACAAACGGCGGCCTCATCCCTCACGTTGCCCAAAAGTCCGATATGACTCAATACTTGTGAGTTTATGTAAATTCTCATTTTATGATTTTCTACTTTTAAAGTCAGACCTTAGCATTGCTTGGCCTAGTATTTATGGGGATGATGATGCTTTTTGGGCTAAACAGTGGGAAAAGCATGGAATTTGCTCTACATTCAAGCAATACGAGTATTTCAAACATGCTCTAGAGCTATGGAAAGCTCACAATATCACTTCTTTGCTAGAAGAGAAGGGTATTACACCTGGGGCCTGCTATGATTACCAGCATATCAACACTACCATTCTAGCAGAGATTGGCTCAGTCCCTCACATTACTTGCGAGGGTTCCACATATTTAGCTGAAATTCACTTGTGTTTTGATGCCGCAACAGCTACTCAATTTGTATCGTGTTCTCCTTTTGCACAATCAAATTGCATGGGCAAGAAGGGCATGAACAAGATATCATTTGAAAGA
>M18 M. truncatula (Medtr2g0219101.2)
TTATCGGCGCAGCCCGCTTTTGACTACTATAAACTTGCGTTGCAATGGGTACCGGGTGTGTTAACTGCCACAGGAATCTGCCCAGCTACGGTGGTTTCGAGGCTACTTACCATACACGGTTTGTGGCCTTCAAACAAAGCGAGGCCTCATCCCTCTGGCTGTCCATTTGTCGCATATAACTCAACAAAAGTGAGTTTATTTAAATTTTTATTTTATGATTTTCTCTTTTTGAAGTTGGATCTTGGCATTGCTTGGCCGACTATTTATGGCAGCGATGATGATTTTTGGAGACGCCAATGGGAAAAGCATGGGATTTGTTCTACATTTGACCAGTGTCATTATTTTAAACATACTTTGGATATTTGGAAGGCTCACAATGTCACTCTTATGCTAGAAGATAATGGTATTGTACCTGGGGGAAAATATGATTACGGGCGCATTGAGAGAACAATACTAAAGAAGACCGGTTCCAACCCTCATATTACATGCACCGGTAACAAATATTTAGGAGAGATTCACTTATGCTTTGATGCTGCAACTCCTACCAACTTTGTGCCATGTTCCTCTTCTGGGGGTTCAAAATGCAATACTAACCCTATAGAGTTTGTAACA
>CA4 C. arietinum (XP004486305)
ACATTGGCAGCTCCATTATTTCACCACTACAAATTGGCTCAGCAATGGCCACCAACTATTTGCAGGATTAATCCAACATGGAGATGCATATCTCAAATTCCAAATTTCTTCACTGTTCATGGCCTATGGCCATCGAACCAGTATTGGCCACACCCATCACGATGCAGTTCTTCTGAGATATTTGTTCTCAGCGACATTCAAAATATAGGGCTGAATCTTAACCTTGCTTGGCCAAATTTATTTGGCAATGATGGTCGATTCTGGGAGGACGAGTGGGACAAACATGGAGTGTGTTCAACATTCATACCAATGGACTATTTTCAACACACCATGACTCTATGGTTTAAATACAATATCACCAACATGCTTGTAGAGGATGGTGTCACACCAGGGGCTTGGTATACTCGGCAGCAAATCATGAGGGCTATAGAGAAAAAGACTCAAGCTTCACCCGATATTGTTTGTAGGGGTCAACATTTACAAGAGATACACGTCTGCCTGGATCCTACAACAGCAACAACATTTGTGGCTTGTCCAAGATCAACAAATTGTCGTACCATGATTAAGTTT
